# Supplementary material for: Body composition and testosterone in men: a Mendelian randomization study
Source: Front Endocrinol (Lausanne). 2023 Nov 27;14:1277393. doi: 10.3389/fendo.2023.1277393 (PMC10711270; doi:10.3389/fendo.2023.1277393)
Supplement: Supplementary file 1 [file Table_1.xlsx]

## Sheet: Table S1
chr_name	chr_position	reference_allele	effect_allele	allelefrequency_effect	effect_weight	effect_weight_se	p_value	sample_size
1	32207990	G	A	0.171896	0.025357	0.00462738	4.2649e-08	163303
1	49588464	G	A	0.65676	-0.0211953	0.00366703	7.48447e-09	163303
1	49885987	T	C	0.682347	-0.0220969	0.00373544	3.31559e-09	163303
1	50138906	T	C	0.681159	-0.0215517	0.00372958	7.54722e-09	163303
1	50391338	T	C	0.68134	-0.0213036	0.00372862	1.10849e-08	163303
1	62483623	A	G	0.1202	-0.0322211	0.00551226	5.06458e-09	163303
1	62579891	G	T	0.0964146	-0.0408076	0.00603305	1.34677e-11	163303
1	72814617	G	A	0.800557	0.0395394	0.0043601	1.22014e-19	163303
1	77966230	G	A	0.224303	0.0255064	0.00417742	1.02528e-09	163303
1	78450517	C	A	0.123717	0.0377184	0.0053666	2.09777e-12	163303
1	96940119	A	G	0.599215	0.0195407	0.00354837	3.6564e-08	163303
1	110154688	T	C	0.0256382	0.0669238	0.0110449	1.37045e-09	163303
1	149995265	G	A	0.39731	0.0257309	0.00366717	2.28299e-12	163303
1	177913519	T	C	0.207146	0.0348133	0.0042959	5.36115e-16	163303
1	201800511	T	G	0.342358	0.0250064	0.00367311	9.93304e-12	163303
1	203531107	G	A	0.529773	0.020025	0.0036671	4.7492e-08	163303
1	219771721	C	T	0.292175	0.0248025	0.00382547	8.98622e-11	163303
2	417167	T	C	0.0480028	-0.0757003	0.00814488	1.50028e-20	163303
2	633063	G	A	0.809171	0.0449354	0.00456621	7.61752e-23	163303
2	25136916	T	C	0.450606	0.030831	0.00349654	1.18066e-18	163303
2	26949366	G	A	0.507878	-0.0211258	0.0034816	1.29918e-09	163303
2	48725610	C	T	0.515555	0.0198988	0.00351409	1.49353e-08	163303
2	59306564	T	C	0.600554	-0.0270657	0.0035596	2.89577e-14	163303
2	67837553	T	C	0.412288	-0.0201856	0.00352382	1.01607e-08	163303
2	69600683	C	T	0.406316	-0.0226032	0.0035479	1.88463e-10	163303
2	113967740	G	A	0.210795	0.0255106	0.00427357	2.38642e-09	163303
2	227062080	A	G	0.672419	-0.022858	0.00371233	7.41553e-10	163303
2	230627955	C	T	0.315295	0.0222644	0.00375199	2.96198e-09	163303
3	12426936	G	T	0.147627	-0.0317345	0.00490485	9.82663e-11	163303
3	25077932	G	A	0.141364	-0.0316893	0.00507246	4.18549e-10	163303
3	49907111	C	A	0.515609	0.0249916	0.00347783	6.70147e-13	163303
3	50174848	G	A	0.470781	-0.0243834	0.00348689	2.70301e-12	163303
3	85898626	A	G	0.326876	-0.0255193	0.00371716	6.66066e-12	163303
3	86159976	G	T	0.442751	-0.0195904	0.00350853	2.35905e-08	163303
3	93632889	G	T	0.415862	-0.0193049	0.00353966	4.93562e-08	163303
3	94075026	C	A	0.408075	-0.0217821	0.0035535	8.82197e-10	163303
3	123062657	T	G	0.357075	-0.0204086	0.00364975	2.25111e-08	163303
3	131629332	G	A	0.279155	0.0252369	0.00388971	8.71531e-11	163303
3	141105570	A	G	0.446893	0.022251	0.00349304	1.89412e-10	163303
3	183363263	C	T	0.255122	-0.0233722	0.00403604	7.01472e-09	163303
3	185833759	C	A	0.759766	0.0224309	0.00409313	4.25627e-08	163303
3	196938719	C	T	0.549116	-0.0201547	0.00355248	1.40207e-08	163303
4	18364513	T	C	0.464769	0.0218393	0.00349381	4.09232e-10	163303
4	45186139	G	A	0.435189	0.0313942	0.00351754	4.50013e-19	163303
4	80717182	A	G	0.358402	0.0200133	0.0036273	3.44518e-08	163303
4	89740128	G	A	0.453372	-0.0234505	0.00349496	1.95502e-11	163303
4	100239319	T	C	0.977202	0.0692242	0.0116763	3.06097e-09	163303
4	103188709	C	T	0.0758896	0.0449414	0.00658256	8.68014e-12	163303
4	137053959	T	G	0.474364	0.0223346	0.00350061	1.77313e-10	163303
5	50864788	T	C	0.606977	0.0199361	0.00357613	2.48264e-08	163303
5	74692776	A	G	0.287389	-0.0221117	0.00384249	8.70384e-09	163303
5	75003678	T	C	0.392941	-0.0256525	0.00356913	6.63503e-13	163303
5	77438797	G	T	0.236316	-0.0255742	0.00408471	3.83559e-10	163303
5	87102792	C	A	0.839504	-0.0302695	0.00477766	2.3697e-10	163303
5	87712913	G	A	0.236285	-0.0237552	0.00410406	7.12695e-09	163303
5	87943620	C	A	0.156762	0.0359426	0.00477074	4.94709e-14	163303
5	105790223	A	G	0.410585	-0.0200291	0.00356275	1.89274e-08	163303
5	170354039	T	G	0.728428	0.0223838	0.00390763	1.01658e-08	163303
6	26184102	G	A	0.256245	-0.0369997	0.00399795	2.17392e-20	163303
6	26452947	C	T	0.102044	-0.0330809	0.00575181	8.86717e-09	163303
6	26710204	G	A	0.244351	-0.0258618	0.00406046	1.90554e-10	163303
6	27153296	C	T	0.810283	0.0254399	0.00444105	1.01588e-08	163303
6	28736484	C	T	0.183076	-0.0264544	0.00449675	4.03674e-09	163303
6	29355148	C	A	0.69976	0.022197	0.00384079	7.5163e-09	163303
6	31591218	G	A	0.717703	0.0211393	0.00386247	4.43129e-08	163303
6	34301801	G	T	0.0204404	0.0683788	0.0122869	2.62314e-08	163303
6	34618893	G	A	0.140022	0.0420156	0.00500674	4.82455e-17	163303
6	35133074	A	G	0.105937	0.0402915	0.00569282	1.47268e-12	163303
6	35386872	C	T	0.106703	0.0396071	0.00564568	2.30079e-12	163303
6	40409243	T	C	0.507987	-0.0227683	0.00367205	5.64442e-10	163303
6	50788778	A	C	0.179296	0.0451742	0.00454254	2.70056e-23	163303
6	98429337	T	C	0.601111	0.0248929	0.00355928	2.68539e-12	163303
6	108927842	A	G	0.627706	0.0209396	0.00360847	6.52908e-09	163303
6	160934825	C	T	0.503173	-0.0189866	0.0034789	4.83208e-08	163303
7	2878103	G	A	0.301398	-0.0261824	0.00380095	5.66363e-12	163303
7	32351598	G	A	0.10925	0.0380552	0.00557716	8.92184e-12	163303
7	44784697	C	T	0.558394	0.0203112	0.00352129	8.03109e-09	163303
7	75061419	A	G	0.581823	0.0198082	0.00354756	2.35937e-08	163303
7	76695502	T	C	0.189836	0.0338892	0.00460209	1.79482e-13	163303
7	113005734	G	T	0.369272	0.0221073	0.00367403	1.77869e-09	163303
8	23388326	A	G	0.161126	-0.0259479	0.00474354	4.50314e-08	163303
8	73449940	G	A	0.709571	-0.023269	0.00385658	1.60688e-09	163303
8	76301610	T	C	0.816987	0.0284545	0.00452347	3.17429e-10	163303
8	95530969	G	A	0.234938	-0.022673	0.00410209	3.25897e-08	163303
8	116826244	T	C	0.757275	0.0245715	0.0040704	1.57687e-09	163303
8	144941419	C	T	0.401652	0.0194191	0.00354892	4.46067e-08	163303
9	15647348	G	T	0.441347	-0.0229935	0.00351238	5.91148e-11	163303
9	15938548	A	C	0.412561	-0.0222731	0.00354597	3.3673e-10	163303
9	16756377	G	A	0.637115	-0.0222987	0.00367587	1.31232e-09	163303
9	28415512	C	T	0.325323	0.0231403	0.00370079	4.04122e-10	163303
9	94182363	G	T	0.423993	-0.0205493	0.00351809	5.19691e-09	163303
10	21822856	A	G	0.34177	0.0227557	0.00367389	5.8835e-10	163303
10	22208630	T	C	0.712542	-0.0222331	0.00385134	7.80962e-09	163303
10	88119015	A	G	0.504214	0.0201005	0.00348049	7.70068e-09	163303
10	102626510	G	T	0.326904	0.0212018	0.00380561	2.53392e-08	163303
10	104780038	G	A	0.0773026	0.036731	0.00650256	1.6193e-08	163303
10	114774433	A	C	0.300041	-0.021865	0.00379539	8.38006e-09	163303
10	126474200	C	T	0.572735	0.0197922	0.0035152	1.80027e-08	163303
11	27679916	C	T	0.189488	-0.0400979	0.00444635	1.93267e-19	163303
11	43634973	A	C	0.668344	-0.026666	0.00370161	5.8765e-13	163303
11	46711778	A	C	0.843638	-0.0278299	0.00480942	7.19785e-09	163303
11	47566352	T	C	0.408806	0.0305449	0.00352822	4.87301e-18	163303
11	47836062	T	C	0.347244	0.0268178	0.00364313	1.83114e-13	163303
11	66019936	A	G	0.637548	0.0247662	0.00363201	9.20676e-12	163303
11	66377035	T	C	0.0574487	-0.0426086	0.0077347	3.61922e-08	163303
11	122751108	C	T	0.277248	0.0232942	0.0039058	2.4663e-09	163303
12	991306	G	A	0.210498	0.0258225	0.00426125	1.36566e-09	163303
12	4384844	T	G	0.0209573	0.103119	0.0133927	1.37191e-14	163303
12	50263148	G	A	0.38427	0.0327342	0.00357334	5.21481e-20	163303
12	103761501	G	A	0.325958	-0.020841	0.00371755	2.07258e-08	163303
12	107743775	A	C	0.563749	0.0194362	0.00355018	4.38857e-08	163303
12	116196322	G	A	0.799412	0.024431	0.00444047	3.76263e-08	163303
12	120384155	G	T	0.0340778	-0.053956	0.00957948	1.77947e-08	163303
12	120846213	G	A	0.0391815	-0.0563286	0.00901584	4.17463e-10	163303
12	122341560	A	G	0.291758	-0.0277215	0.00381784	3.85822e-13	163303
12	122492978	T	C	0.482859	0.0219607	0.00348885	3.09112e-10	163303
12	122902222	G	A	0.114402	0.0322866	0.00567148	1.25189e-08	163303
12	123024476	G	T	0.0882567	-0.0484135	0.0062764	1.23022e-14	163303
12	123303586	A	G	0.441299	-0.0212478	0.00352927	1.74308e-09	163303
12	124203832	G	A	0.926572	0.0404889	0.00666142	1.21872e-09	163303
12	124515218	G	A	0.590977	-0.0197938	0.00354303	2.31807e-08	163303
13	28012527	A	G	0.661445	0.021262	0.00368035	7.61099e-09	163303
13	40788838	T	G	0.334697	0.021782	0.00376567	7.29183e-09	163303
13	99120272	C	T	0.290635	-0.0213545	0.00382021	2.27576e-08	163303
13	112171024	C	A	0.581779	0.0224515	0.00355228	2.61738e-10	163303
14	25948430	G	A	0.680607	0.0240024	0.00374141	1.40901e-10	163303
14	33302882	G	T	0.471013	0.0224892	0.00349318	1.21357e-10	163303
14	47303114	T	G	0.509169	-0.0199171	0.0034803	1.04959e-08	163303
14	62358847	C	T	0.251376	0.0226051	0.00402382	1.937e-08	163303
14	63069469	C	T	0.109148	0.0327721	0.00559015	4.56899e-09	163303
14	79943606	C	T	0.223017	0.0304801	0.00424677	7.1428e-13	163303
15	67481248	C	T	0.189111	-0.0273097	0.00446906	9.93319e-10	163303
15	67987293	T	G	0.604627	0.0283348	0.00357412	2.24523e-15	163303
15	73083121	G	A	0.235495	-0.0248656	0.00412078	1.60102e-09	163303
15	84545685	T	C	0.282106	-0.023244	0.00407808	1.20198e-08	163303
16	4013467	C	T	0.62148	0.0237267	0.00358907	3.83384e-11	163303
16	4298901	C	T	0.222998	0.023921	0.00418976	1.13582e-08	163303
16	20263780	C	T	0.0776514	-0.0383471	0.00675738	1.39047e-08	163303
16	24741686	T	C	0.734811	0.0218822	0.00394574	2.93088e-08	163303
16	28504181	G	A	0.419394	0.0336261	0.0035309	1.69773e-21	163303
16	28857645	A	G	0.406377	0.0333098	0.00354722	6.05072e-21	163303
16	29994922	C	T	0.484353	0.0254976	0.00349234	2.86876e-13	163303
16	53803223	G	A	0.40433	0.0684307	0.00354501	6.22486e-83	163303
16	54270077	G	A	0.0530139	0.0482029	0.00779927	6.40743e-10	163303
16	64339094	G	A	0.13878	-0.0281545	0.00504119	2.3422e-08	163303
16	64600786	G	A	0.161039	-0.0270007	0.00474174	1.24123e-08	163303
16	69568303	G	T	0.410046	-0.0206	0.00354712	6.35224e-09	163303
16	70315911	T	C	0.507363	0.0193592	0.003481	2.68051e-08	163303
16	73097029	G	A	0.643851	-0.0225215	0.00364377	6.39157e-10	163303
16	85320577	T	C	0.789291	-0.0241211	0.00429564	1.96605e-08	163303
17	1844519	G	A	0.185903	-0.0245499	0.00446668	3.88565e-08	163303
17	39258773	A	G	0.666639	-0.0220364	0.00377111	5.1219e-09	163303
17	65854602	C	T	0.186993	0.030036	0.00450292	2.5602e-11	163303
17	78757626	A	G	0.31869	-0.0214814	0.0037345	8.82747e-09	163303
18	21090023	A	G	0.497001	-0.0271943	0.00348916	6.53256e-15	163303
18	57757813	G	A	0.0173987	-0.0846987	0.0136833	6.0334e-10	163303
18	57852587	T	C	0.23721	0.0417502	0.00409082	1.89905e-24	163303
18	57985528	A	G	0.56201	0.019766	0.00351656	1.90332e-08	163303
18	58087882	C	T	0.0202935	-0.123844	0.0123707	1.38414e-23	163303
18	58417964	C	T	0.0188689	-0.0715601	0.0130416	4.09236e-08	163303
19	4050832	C	T	0.190138	-0.0269573	0.0044757	1.71529e-09	163303
19	8637832	C	T	0.039041	-0.0517123	0.00939348	3.6945e-08	163303
19	18214521	T	C	0.253407	0.0306936	0.00400096	1.7085e-14	163303
19	30305684	G	A	0.32693	0.0211336	0.00372133	1.35692e-08	163303
19	46180184	C	T	0.192647	-0.0331568	0.00439761	4.73357e-14	163303
19	47581242	C	T	0.684221	0.0220926	0.00373855	3.44039e-09	163303
20	43522834	C	T	0.267774	0.0214253	0.0039142	4.41286e-08	163303
20	54747469	A	G	0.275319	-0.0224284	0.00393933	1.24713e-08	163303
20	62406886	T	C	0.61505	0.0196734	0.00359334	4.3822e-08	163303
22	38598234	A	G	0.599363	-0.025554	0.00353921	5.21188e-13	163303

## Sheet: Table S2
chr_name	chr_position	reference_allele	effect_allele	allelefrequency_effect	effect_weight	effect_weight_se	p_value	sample_size
1	2427712	C	T	0.455664	-0.0194587	0.00353402	3.67414e-08	163770
1	47702229	G	A	0.583177	-0.0211482	0.00354324	2.39764e-09	163770
1	49588464	G	A	0.656812	-0.0208227	0.00367957	1.52506e-08	163770
1	49885987	T	C	0.682396	-0.0220629	0.00374851	3.96923e-09	163770
1	50138906	T	C	0.68121	-0.0215868	0.00374263	8.04544e-09	163770
1	50391338	T	C	0.681388	-0.0213633	0.00374163	1.13414e-08	163770
1	62570321	G	A	0.431952	-0.0253914	0.00353762	7.12746e-13	163770
1	72535285	T	C	0.578821	-0.0193604	0.0035263	4.0188e-08	163770
1	72819884	T	C	0.800706	0.0381788	0.00437585	2.68884e-18	163770
1	78086718	C	T	0.0811446	0.0445713	0.00662171	1.68952e-11	163770
1	78450517	C	A	0.123681	0.0445252	0.00538534	1.37407e-16	163770
1	96280265	C	A	0.669592	0.0210609	0.00372294	1.54247e-08	163770
1	96940119	A	G	0.599085	0.0225481	0.00356057	2.41502e-10	163770
1	110154688	T	C	0.025617	0.0774316	0.0110866	2.87481e-12	163770
1	149995265	G	A	0.397216	0.0258221	0.00367978	2.27073e-12	163770
1	177889480	A	G	0.207837	0.0382729	0.00429915	5.51789e-19	163770
1	201800511	T	G	0.342301	0.0278238	0.00368571	4.40576e-14	163770
1	219771721	C	T	0.292189	0.0219119	0.00383846	1.14162e-08	163770
2	417167	T	C	0.0479728	-0.0812541	0.00817434	2.82667e-23	163770
2	633063	G	A	0.809178	0.048443	0.00458174	4.05125e-26	163770
2	25083310	T	C	0.45033	0.0294021	0.00350368	4.82568e-17	163770
2	26949366	G	A	0.507909	-0.0217797	0.00349357	4.55149e-10	163770
2	27730940	T	C	0.606479	0.0245796	0.00356688	5.55738e-12	163770
2	59330227	A	G	0.601697	-0.0254089	0.00357696	1.22129e-12	163770
2	69600683	C	T	0.40641	-0.0238047	0.00355975	2.28221e-11	163770
2	165265666	G	A	0.650405	0.0205319	0.00366649	2.14839e-08	163770
2	230624929	C	T	0.315293	0.0214448	0.00376473	1.22684e-08	163770
3	12426936	G	T	0.14764	-0.0294976	0.00492134	2.05417e-09	163770
3	12955982	G	A	0.66656	-0.0220916	0.00371291	2.68771e-09	163770
3	25077932	G	A	0.141371	-0.0349735	0.00508919	6.348e-12	163770
3	49920571	T	C	0.51639	0.0235048	0.00349439	1.74438e-11	163770
3	50202231	T	C	0.429126	0.0259739	0.00352898	1.84518e-13	163770
3	61191923	T	C	0.346503	-0.0211256	0.00377355	2.16779e-08	163770
3	85898626	A	G	0.326963	-0.026272	0.00372996	1.88197e-12	163770
3	94071481	T	C	0.437179	0.019569	0.00351299	2.54462e-08	163770
3	115546380	C	T	0.141135	0.0280131	0.00506012	3.09838e-08	163770
3	131492462	G	A	0.267254	0.0223639	0.00396315	1.67434e-08	163770
3	131751628	G	A	0.318443	0.0259509	0.00375239	4.66826e-12	163770
3	134662840	G	A	0.426437	-0.0195191	0.00353152	3.26067e-08	163770
3	141093285	T	C	0.442809	0.0251849	0.0035214	8.59138e-13	163770
3	153694868	C	A	0.571824	0.0194523	0.00354584	4.11887e-08	163770
3	170727351	G	A	0.281542	0.0226443	0.00388513	5.60501e-09	163770
3	183363263	C	T	0.255161	-0.0255653	0.00404936	2.73648e-10	163770
3	185833759	C	A	0.759852	0.0234596	0.00410762	1.12347e-08	163770
4	18364513	T	C	0.464702	0.0217925	0.00350587	5.11211e-10	163770
4	45186139	G	A	0.435161	0.0330484	0.00352913	7.73687e-21	163770
4	80717182	A	G	0.358345	0.0200905	0.00363944	3.39084e-08	163770
4	89736201	T	C	0.467214	-0.0201738	0.0035028	8.45991e-09	163770
4	100239319	T	C	0.977194	0.0670383	0.0117144	1.05e-08	163770
4	102708997	C	A	0.432583	0.0200039	0.00354841	1.72888e-08	163770
4	103132210	T	G	0.240772	0.0281251	0.00411535	8.27523e-12	163770
4	137053959	T	G	0.474343	0.0220244	0.00351285	3.62699e-10	163770
5	74692776	A	G	0.28745	-0.0228481	0.00385555	3.10954e-09	163770
5	75003678	T	C	0.393005	-0.0262948	0.00358129	2.10973e-13	163770
5	77408842	A	C	0.246943	-0.0291874	0.00404169	5.16029e-13	163770
5	87102792	C	A	0.839536	-0.0314601	0.0047943	5.3252e-11	163770
5	87697533	C	T	0.21027	-0.0240403	0.00429705	2.21463e-08	163770
5	87988733	A	G	0.13578	0.0391929	0.00513384	2.28413e-14	163770
5	105790223	A	G	0.410621	-0.01959	0.00357484	4.26016e-08	163770
5	122657199	G	A	0.472127	-0.0196693	0.00352586	2.4287e-08	163770
5	170298583	C	T	0.725565	0.0242713	0.00391292	5.55789e-10	163770
5	170555653	G	A	0.72804	0.0241448	0.00393085	8.14859e-10	163770
6	26184102	G	A	0.256363	-0.0336284	0.00401153	5.20239e-17	163770
6	26711514	C	T	0.253615	-0.0250856	0.00401886	4.33149e-10	163770
6	28849157	T	C	0.16866	-0.0256904	0.00467997	4.03812e-08	163770
6	29355148	C	A	0.699694	0.022363	0.00385379	6.53091e-09	163770
6	33312455	G	A	0.188682	0.0256165	0.0044779	1.06307e-08	163770
6	34301801	G	T	0.020419	0.0746529	0.0123348	1.43164e-09	163770
6	34618893	G	A	0.139928	0.0452184	0.0050251	2.31172e-19	163770
6	35133074	A	G	0.105876	0.0420187	0.00571349	1.92826e-13	163770
6	35386872	C	T	0.106631	0.042373	0.00566654	7.59759e-14	163770
6	40409243	T	C	0.50807	-0.0237698	0.00368442	1.11103e-10	163770
6	50788778	A	C	0.17927	0.0492501	0.004558	3.32188e-27	163770
6	51098648	G	T	0.472515	0.0203125	0.00353334	9.00356e-09	163770
6	51468139	T	C	0.583948	0.0201881	0.00354717	1.26274e-08	163770
6	98429337	T	C	0.601009	0.0218667	0.00357082	9.16237e-10	163770
6	164107529	A	G	0.131572	0.0304361	0.00516145	3.7131e-09	163770
7	2912928	T	C	0.297719	-0.0277016	0.00381776	4.00494e-13	163770
7	32351598	G	A	0.109277	0.0344154	0.00559477	7.70005e-10	163770
7	44784697	C	T	0.558273	0.0195753	0.00353254	3.00503e-08	163770
7	75081418	C	T	0.418255	-0.0215936	0.00354916	1.17374e-09	163770
7	76695502	T	C	0.189782	0.0364177	0.00461758	3.1205e-15	163770
7	113005734	G	T	0.369281	0.0204668	0.00368637	2.82841e-08	163770
8	11080675	C	T	0.503175	-0.0198886	0.00351896	1.59009e-08	163770
8	23388326	A	G	0.161199	-0.0275284	0.00475922	7.29841e-09	163770
8	76301610	T	C	0.817018	0.0298683	0.00453874	4.6946e-11	163770
8	76701065	A	G	0.73153	0.0223767	0.00396737	1.70141e-08	163770
8	77224420	T	C	0.558409	0.019561	0.0035357	3.16313e-08	163770
8	116825690	C	T	0.764212	0.0241859	0.00412024	4.36577e-09	163770
8	126506694	G	A	0.391091	0.0209487	0.00362987	7.88466e-09	163770
9	15550114	T	G	0.560898	-0.0237647	0.00353981	1.90547e-11	163770
9	15918933	A	G	0.449418	0.0229911	0.00351865	6.41961e-11	163770
9	16745514	C	T	0.269125	0.0236921	0.00395096	2.01966e-09	163770
9	28415512	C	T	0.325301	0.0239271	0.00371348	1.17222e-10	163770
9	71482288	C	T	0.48776	0.01949	0.003492	2.39062e-08	163770
9	94182363	G	T	0.424051	-0.0221994	0.00352991	3.2044e-10	163770
10	21822856	A	G	0.341685	0.0203844	0.00368593	3.20119e-08	163770
10	88119015	A	G	0.504105	0.0201102	0.00349218	8.49477e-09	163770
10	99793865	C	T	0.519788	-0.0195301	0.0035204	2.8991e-08	163770
10	102447647	C	A	0.101652	-0.0353286	0.00582097	1.28827e-09	163770
10	102626510	G	T	0.32691	0.0226617	0.00381814	2.93957e-09	163770
10	104780038	G	A	0.0772681	0.0428347	0.00652513	5.23385e-11	163770
10	104952499	C	T	0.0770426	0.0397904	0.00653178	1.11885e-09	163770
10	126474200	C	T	0.572686	0.0198788	0.00352732	1.74659e-08	163770
11	27679916	C	T	0.18947	-0.0420444	0.00446095	4.35509e-21	163770
11	43849913	C	T	0.646751	-0.0274578	0.00374649	2.33033e-13	163770
11	43883280	C	T	0.780181	-0.026266	0.00461718	1.28191e-08	163770
11	46711778	A	C	0.843695	-0.0288056	0.00482628	2.39952e-09	163770
11	47278502	C	T	0.276826	-0.0217815	0.0039052	2.44317e-08	163770
11	47529947	C	A	0.408286	0.0304949	0.0035408	7.21444e-18	163770
11	47902883	G	A	0.34683	0.0268067	0.0036669	2.6741e-13	163770
11	66019936	A	G	0.63756	0.0216739	0.00364417	2.72751e-09	163770
11	122751108	C	T	0.277209	0.0232931	0.00391891	2.79092e-09	163770
11	133221987	C	A	0.552527	-0.0192237	0.00351307	4.45521e-08	163770
12	991306	G	A	0.210541	0.0266288	0.00427565	4.73531e-10	163770
12	4384844	T	G	0.020939	0.114108	0.0134445	2.13136e-17	163770
12	50263148	G	A	0.384173	0.0350987	0.00358561	1.27659e-22	163770
12	66351826	T	C	0.509367	-0.0201506	0.00349554	8.19707e-09	163770
12	103761501	G	A	0.32595	-0.0204918	0.00373055	3.95847e-08	163770
12	116196322	G	A	0.799353	0.0262509	0.00445407	3.78405e-09	163770
12	120384155	G	T	0.03406	-0.0527726	0.00961382	4.04244e-08	163770
12	120846213	G	A	0.039173	-0.0593737	0.00904831	5.32999e-11	163770
12	122328102	C	T	0.291382	-0.026625	0.00383501	3.86308e-12	163770
12	122492978	T	C	0.482817	0.0227811	0.00350082	7.67075e-11	163770
12	122753033	C	A	0.274083	0.02246	0.00392489	1.05175e-08	163770
12	123024476	G	T	0.0882664	-0.0507873	0.00629752	7.39365e-16	163770
12	123303586	A	G	0.441408	-0.0211245	0.00354147	2.453e-09	163770
12	124203832	G	A	0.926586	0.0373732	0.00668534	2.27008e-08	163770
13	28012527	A	G	0.661388	0.0219175	0.00369245	2.93089e-09	163770
13	40788838	T	G	0.334602	0.0253081	0.00377891	2.13141e-11	163770
13	54107352	G	A	0.129102	0.0293041	0.00525559	2.46791e-08	163770
13	59174647	C	T	0.595387	0.0211963	0.00359275	3.64739e-09	163770
13	112171024	C	A	0.581814	0.02003	0.0035644	1.91851e-08	163770
14	25948430	G	A	0.680583	0.0281599	0.00375369	6.3201e-14	163770
14	29680331	G	A	0.773082	0.0233481	0.00417371	2.22119e-08	163770
14	33292743	A	C	0.551537	-0.0220069	0.00350946	3.60247e-10	163770
14	47309879	A	G	0.5107	-0.0206268	0.00349661	3.6624e-09	163770
14	62358847	C	T	0.25134	0.0223785	0.00403735	2.98011e-08	163770
14	63083428	C	T	0.110096	0.031573	0.00558551	1.58235e-08	163770
14	79943606	C	T	0.222933	0.033172	0.00426109	7.01997e-15	163770
15	67481248	C	T	0.189156	-0.0261232	0.00448386	5.6856e-09	163770
15	67987293	T	G	0.604523	0.0285863	0.00358631	1.58457e-15	163770
15	73080731	C	T	0.672744	0.0215126	0.0037407	8.88933e-09	163770
16	4013467	C	T	0.621487	0.0242638	0.00360118	1.61408e-11	163770
16	20263780	C	T	0.0776793	-0.0403854	0.00677859	2.56192e-09	163770
16	28504181	G	A	0.419339	0.0359348	0.00354271	3.60705e-24	163770
16	28865042	T	C	0.403096	0.0348596	0.00356296	1.33937e-22	163770
16	29946945	T	C	0.552682	0.0310219	0.00351325	1.05709e-18	163770
16	30343843	G	T	0.32805	-0.0226173	0.00374368	1.53065e-09	163770
16	53803223	G	A	0.404319	0.0731021	0.00355649	9.2134e-94	163770
16	54270077	G	A	0.052995	0.0470954	0.00782759	1.78502e-09	163770
16	64547693	C	A	0.16079	-0.0276418	0.00476616	6.65986e-09	163770
16	69588572	T	C	0.410096	-0.0215108	0.00355077	1.38059e-09	163770
16	69978687	T	C	0.659322	0.021976	0.00382412	9.11735e-09	163770
16	70315911	T	C	0.507361	0.0196979	0.00349307	1.71173e-08	163770
16	71998398	C	T	0.328835	-0.0228267	0.00378248	1.59455e-09	163770
16	72488928	T	C	0.117229	-0.0326578	0.00542545	1.7546e-09	163770
16	73097029	G	A	0.643913	-0.0232712	0.00365655	1.96767e-10	163770
17	39258773	A	G	0.666662	-0.0264884	0.00378377	2.55979e-12	163770
17	65854602	C	T	0.186977	0.0282815	0.00451807	3.86791e-10	163770
17	78757626	A	G	0.318703	-0.0216397	0.00374679	7.68528e-09	163770
18	21120035	T	C	0.492936	-0.0255604	0.00349706	2.70166e-13	163770
18	56883319	T	G	0.175873	-0.0270897	0.0046008	3.91544e-09	163770
18	57757813	G	A	0.0174011	-0.0806058	0.0137296	4.3411e-09	163770
18	57852587	T	C	0.237162	0.0511761	0.0041044	1.14964e-35	163770
18	58087882	C	T	0.0202938	-0.12265	0.0124111	5.04196e-23	163770
19	4050424	G	A	0.190086	-0.0252939	0.00449275	1.80575e-08	163770
19	5272060	T	C	0.0719993	-0.0379534	0.0068814	3.48604e-08	163770
19	18224729	C	T	0.404073	0.0244376	0.0035611	6.79578e-12	163770
19	30319892	C	T	0.31666	0.0239726	0.00377992	2.27279e-10	163770
19	46179043	G	A	0.19264	-0.0315159	0.00441429	9.40423e-13	163770
19	47569003	G	A	0.675753	0.0260465	0.00372441	2.69191e-12	163770
20	43536455	C	T	0.267899	0.0227616	0.00392802	6.8573e-09	163770
20	50951298	A	G	0.189725	-0.0251736	0.00445291	1.57653e-08	163770
20	54747469	A	G	0.275303	-0.0216367	0.0039522	4.39157e-08	163770
22	38595615	C	T	0.598629	-0.0207192	0.00355231	5.46689e-09	163770

## Sheet: Table S3
chr_name	chr_position	reference_allele	effect_allele	allelefrequency_effect	effect_weight	effect_weight_se	p_value	sample_size
1	2427712	C	T	0.455682	-0.0199498	0.00353338	1.64417e-08	163805
1	47702229	G	A	0.583175	-0.0211238	0.00354268	2.48674e-09	163805
1	49588464	G	A	0.656803	-0.0222724	0.0036789	1.41522e-09	163805
1	49885987	T	C	0.682388	-0.0234605	0.00374785	3.86578e-10	163805
1	50311454	G	A	0.631754	-0.0224155	0.00362054	5.98443e-10	163805
1	50566266	T	C	0.320255	0.0225644	0.00374461	1.68585e-09	163805
1	62483623	A	G	0.120212	-0.0325845	0.0055301	3.81815e-09	163805
1	62579891	G	T	0.0963967	-0.0432306	0.00605337	9.265e-13	163805
1	72819884	T	C	0.800705	0.0374443	0.00437516	1.15411e-17	163805
1	78086718	C	T	0.0811397	0.0439894	0.00662075	3.05882e-11	163805
1	78450517	C	A	0.123673	0.0432783	0.00538463	9.23773e-16	163805
1	96280265	C	A	0.669605	0.0207498	0.00372236	2.48839e-08	163805
1	96924097	C	T	0.592732	0.02262	0.00355474	1.97936e-10	163805
1	110154688	T	C	0.0256238	0.0767108	0.0110834	4.49304e-12	163805
1	149995265	G	A	0.397216	0.0261708	0.00367915	1.13773e-12	163805
1	177889025	A	C	0.207564	0.039028	0.00430072	1.15133e-19	163805
1	201800511	T	G	0.342301	0.0271079	0.00368511	1.90309e-13	163805
1	219771721	C	T	0.2922	0.0220064	0.00383769	9.80982e-09	163805
2	417167	T	C	0.0479717	-0.0826698	0.00817293	4.8147e-24	163805
2	633063	G	A	0.809176	0.0510519	0.00458065	7.74632e-29	163805
2	25083310	T	C	0.450316	0.0292093	0.00350304	7.59723e-17	163805
2	26942256	A	G	0.527629	-0.0226462	0.00350352	1.02365e-10	163805
2	27730940	T	C	0.606499	0.0249732	0.00356623	2.52066e-12	163805
2	59330227	A	G	0.601721	-0.024808	0.00357646	4.03541e-12	163805
2	69600683	C	T	0.40639	-0.0245592	0.00355909	5.20347e-12	163805
2	165265666	G	A	0.650397	0.0207977	0.00366572	1.401e-08	163805
2	230624929	C	T	0.315265	0.0208085	0.00376416	3.24256e-08	163805
3	12426936	G	T	0.147645	-0.0291274	0.00492042	3.23175e-09	163805
3	12955982	G	A	0.666558	-0.020485	0.00371216	3.4268e-08	163805
3	25077932	G	A	0.141368	-0.0337711	0.00508833	3.21194e-11	163805
3	49920571	T	C	0.516381	0.0245517	0.00349371	2.11241e-12	163805
3	50202231	T	C	0.429114	0.0261994	0.00352836	1.13004e-13	163805
3	61191923	T	C	0.34651	-0.0206711	0.0037728	4.28441e-08	163805
3	85898626	A	G	0.32696	-0.0269297	0.00372927	5.1768e-13	163805
3	86159976	G	T	0.442824	-0.0198495	0.00352008	1.71393e-08	163805
3	94033744	G	T	0.515304	-0.0201878	0.00349019	7.30049e-09	163805
3	131595531	G	A	0.278548	0.0274322	0.00390575	2.17173e-12	163805
3	134662840	G	A	0.426429	-0.0196361	0.00353096	2.68455e-08	163805
3	141093285	T	C	0.442791	0.0260559	0.00352077	1.36179e-13	163805
3	170727351	G	A	0.281543	0.0228229	0.00388443	4.2239e-09	163805
3	183363263	C	T	0.255163	-0.0260687	0.00404867	1.20722e-10	163805
3	185834290	T	C	0.784817	0.0245944	0.00426704	8.23809e-09	163805
4	18364513	T	C	0.464703	0.022654	0.00350521	1.02963e-10	163805
4	45186139	G	A	0.435166	0.0328637	0.00352853	1.24901e-20	163805
4	89740128	G	A	0.453359	-0.0214778	0.00350687	9.11817e-10	163805
4	100239319	T	C	0.977195	0.0659716	0.0117128	1.77974e-08	163805
4	102708997	C	A	0.432595	0.0205397	0.00354781	7.07684e-09	163805
4	103198082	A	G	0.0842967	0.0446345	0.00631997	1.6423e-12	163805
4	137053959	T	G	0.474345	0.0226313	0.00351217	1.16929e-10	163805
5	74692776	A	G	0.287454	-0.0231922	0.00385468	1.78458e-09	163805
5	75003678	T	C	0.393001	-0.0258222	0.0035806	5.54962e-13	163805
5	77408842	A	C	0.24693	-0.0275264	0.00404113	9.68797e-12	163805
5	87102792	C	A	0.83954	-0.0294337	0.00479368	8.26585e-10	163805
5	87697533	C	T	0.210268	-0.0245469	0.00429632	1.10888e-08	163805
5	87988733	A	G	0.135784	0.038573	0.00513295	5.72972e-14	163805
5	170518104	T	C	0.729136	0.0244874	0.00392573	4.45177e-10	163805
6	25829054	A	G	0.291144	-0.0214662	0.00384581	2.38526e-08	163805
6	26184102	G	A	0.256357	-0.0337134	0.00401083	4.29075e-17	163805
6	26461461	A	G	0.104972	-0.0329728	0.00570005	7.27942e-09	163805
6	26711514	C	T	0.253612	-0.0264815	0.00401812	4.39628e-11	163805
6	27163852	C	T	0.810079	0.0244378	0.00445642	4.17056e-08	163805
6	28736484	C	T	0.183062	-0.0260476	0.00451117	7.75388e-09	163805
6	29355148	C	A	0.699693	0.0228495	0.00385305	3.03074e-09	163805
6	33312455	G	A	0.188678	0.0255484	0.00447724	1.15665e-08	163805
6	34301801	G	T	0.0204146	0.0749445	0.0123339	1.23243e-09	163805
6	34618893	G	A	0.139913	0.0433378	0.00502454	6.45311e-18	163805
6	35133074	A	G	0.105863	0.0394892	0.0057129	4.78668e-12	163805
6	35386872	C	T	0.106624	0.0408607	0.00566582	5.54601e-13	163805
6	40369081	C	T	0.3358	0.0228109	0.00369734	6.86427e-10	163805
6	50788778	A	C	0.179271	0.0476654	0.00455712	1.34965e-25	163805
6	51147806	T	G	0.241666	0.0232952	0.00411231	1.47489e-08	163805
6	51468139	T	C	0.583945	0.0193924	0.00354651	4.55706e-08	163805
6	98429337	T	C	0.601015	0.0214507	0.00357026	1.88017e-09	163805
6	164107529	A	G	0.131571	0.0292062	0.00516069	1.52196e-08	163805
7	2912928	T	C	0.297686	-0.0280369	0.00381714	2.06698e-13	163805
7	32399469	T	C	0.695451	-0.0243477	0.00381938	1.83692e-10	163805
7	44784697	C	T	0.558278	0.0201006	0.00353192	1.26406e-08	163805
7	75137097	A	G	0.422448	-0.0232397	0.00354847	5.80104e-11	163805
7	76695502	T	C	0.1898	0.0368395	0.00461663	1.47589e-15	163805
7	92286918	A	G	0.341672	0.0207198	0.00368974	1.96283e-08	163805
7	113005734	G	T	0.369267	0.0223368	0.00368565	1.36009e-09	163805
8	23389571	T	C	0.138106	-0.028965	0.00507345	1.13746e-08	163805
8	73443198	G	T	0.709943	-0.0213809	0.00386988	3.30067e-08	163805
8	76301610	T	C	0.817011	0.0290211	0.00453796	1.60768e-10	163805
8	76701065	A	G	0.731533	0.0218659	0.00396673	3.54664e-08	163805
8	93146876	C	A	0.0740725	0.0372279	0.00679071	4.20725e-08	163805
8	95631555	G	A	0.302021	-0.0212165	0.00383234	3.09628e-08	163805
8	116825542	C	T	0.764347	0.0253091	0.00411976	8.09866e-10	163805
8	126506694	G	A	0.3911	0.0218183	0.00362919	1.83763e-09	163805
9	15708140	C	A	0.505663	0.0212892	0.00349899	1.17196e-09	163805
9	16745514	C	T	0.269123	0.0247802	0.00395026	3.5491e-10	163805
9	28433953	A	C	0.194565	0.0305293	0.00473021	1.09154e-10	163805
9	71482288	C	T	0.48776	0.020025	0.00349138	9.73625e-09	163805
9	94182363	G	T	0.424037	-0.0206997	0.00352941	4.50228e-09	163805
10	21830104	A	G	0.330356	0.0202867	0.00371898	4.90693e-08	163805
10	88119015	A	G	0.504116	0.0195984	0.00349161	1.99182e-08	163805
10	102447647	C	A	0.101652	-0.0355722	0.00582001	9.85757e-10	163805
10	102626510	G	T	0.326883	0.0234972	0.00381752	7.52045e-10	163805
10	104776527	G	A	0.0772515	0.0430145	0.00652553	4.36052e-11	163805
10	104952499	C	T	0.0770292	0.0400703	0.0065311	8.51943e-10	163805
10	126474200	C	T	0.572682	0.0199628	0.00352673	1.51256e-08	163805
11	27679916	C	T	0.189481	-0.0433586	0.00446017	2.48068e-22	163805
11	30224692	G	A	0.230771	-0.0240083	0.00414745	7.10631e-09	163805
11	43849913	C	T	0.646748	-0.026844	0.00374593	7.74464e-13	163805
11	43883280	C	T	0.780178	-0.0251707	0.00461651	4.97871e-08	163805
11	46421158	G	A	0.168308	0.0260373	0.00466704	2.42323e-08	163805
11	46711778	A	C	0.843704	-0.0312654	0.00482538	9.2369e-11	163805
11	47198638	C	T	0.0877821	0.0359388	0.00617389	5.85698e-09	163805
11	47566352	T	C	0.408682	0.030762	0.00353951	3.62372e-18	163805
11	47902883	G	A	0.346836	0.0273214	0.0036663	9.2367e-14	163805
11	65934549	A	C	0.358194	-0.0203136	0.00364664	2.54416e-08	163805
11	122751108	C	T	0.277217	0.023052	0.00391834	4.0345e-09	163805
11	133221987	C	A	0.552506	-0.0203841	0.0035124	6.50719e-09	163805
12	991306	G	A	0.210533	0.0271534	0.00427503	2.13603e-10	163805
12	4384844	T	G	0.0209426	0.116308	0.0134408	5.04255e-18	163805
12	50263148	G	A	0.384161	0.034674	0.00358497	4.01867e-22	163805
12	66351826	T	C	0.509346	-0.0198989	0.00349488	1.24503e-08	163805
12	103761501	G	A	0.325966	-0.0214723	0.0037298	8.57953e-09	163805
12	116196322	G	A	0.799359	0.0266188	0.00445332	2.27353e-09	163805
12	118410527	G	A	0.316169	-0.0206224	0.00375383	3.94191e-08	163805
12	120384155	G	T	0.0340649	-0.0531861	0.00961154	3.14267e-08	163805
12	120846213	G	A	0.0391799	-0.0560497	0.00904544	5.78863e-10	163805
12	122328102	C	T	0.291387	-0.0255557	0.00383438	2.65726e-11	163805
12	122492978	T	C	0.482802	0.0235195	0.00350018	1.8292e-11	163805
12	122753033	C	A	0.27407	0.0218414	0.00392431	2.61586e-08	163805
12	123024476	G	T	0.0882685	-0.0496752	0.00629648	3.05616e-15	163805
12	123303586	A	G	0.441399	-0.0216628	0.00354077	9.49088e-10	163805
12	124203832	G	A	0.926577	0.0383651	0.00668389	9.48778e-09	163805
13	28012527	A	G	0.661393	0.0213697	0.00369177	7.11562e-09	163805
13	40788838	T	G	0.334587	0.0252095	0.00377826	2.52702e-11	163805
13	54107352	G	A	0.129117	0.0307111	0.00525437	5.07916e-09	163805
13	59175727	C	A	0.513003	0.0211435	0.00351582	1.81574e-09	163805
14	25948430	G	A	0.680551	0.0287872	0.0037528	1.7178e-14	163805
14	29680331	G	A	0.773061	0.0228981	0.00417277	4.0823e-08	163805
14	33302882	G	T	0.471056	0.021812	0.00350423	4.84328e-10	163805
14	47309879	A	G	0.510695	-0.0217971	0.003496	4.53215e-10	163805
14	63083428	C	T	0.110097	0.0316685	0.00558459	1.42462e-08	163805
14	79943606	C	T	0.222931	0.0316987	0.00426048	1.01041e-13	163805
15	67481248	C	T	0.189161	-0.0267539	0.00448277	2.40424e-09	163805
15	67920679	G	A	0.0170523	0.0773042	0.0138263	2.25984e-08	163805
15	67965102	A	G	0.600152	0.0288903	0.00358825	8.24101e-16	163805
15	73080731	C	T	0.67273	0.0217905	0.00374	5.67655e-09	163805
16	4013467	C	T	0.621483	0.0236968	0.00360054	4.67199e-11	163805
16	20263780	C	T	0.0776777	-0.0407064	0.00677748	1.904e-09	163805
16	28504181	G	A	0.419347	0.036282	0.00354211	1.29372e-24	163805
16	28865042	T	C	0.403095	0.0351892	0.00356239	5.26524e-23	163805
16	29946708	G	A	0.552236	0.0319143	0.00351297	1.05097e-19	163805
16	30343843	G	T	0.32805	-0.0232324	0.00374298	5.41592e-10	163805
16	53803223	G	A	0.404312	0.0736524	0.0035557	3.44221e-95	163805
16	54270077	G	A	0.0529929	0.0469685	0.0078264	1.96169e-09	163805
16	64547693	C	A	0.160792	-0.0268701	0.00476532	1.71638e-08	163805
16	69568303	G	T	0.410107	-0.0217917	0.0035586	9.16538e-10	163805
16	69978687	T	C	0.659346	0.0213047	0.00382359	2.52348e-08	163805
16	70315911	T	C	0.507384	0.0194693	0.00349246	2.48367e-08	163805
16	71998398	C	T	0.328827	-0.0217885	0.00378182	8.35694e-09	163805
16	72488928	T	C	0.117226	-0.0317974	0.0054245	4.5873e-09	163805
16	73097029	G	A	0.643891	-0.0233792	0.00365581	1.60892e-10	163805
17	39258773	A	G	0.666675	-0.0256592	0.00378325	1.18672e-11	163805
17	65854602	C	T	0.186977	0.0289735	0.00451726	1.42177e-10	163805
17	78757626	A	G	0.318714	-0.0224855	0.00374616	1.9497e-09	163805
18	21120035	T	C	0.492971	-0.0263018	0.00349641	5.40071e-14	163805
18	56877299	T	G	0.164356	-0.0293779	0.00472057	4.87719e-10	163805
18	57757813	G	A	0.0174031	-0.083765	0.0137263	1.04654e-09	163805
18	57852587	T	C	0.23717	0.0529937	0.0041036	3.91949e-38	163805
18	57985528	A	G	0.562034	0.0194082	0.00352806	3.77993e-08	163805
18	58087882	C	T	0.0202956	-0.125107	0.0124083	6.70856e-24	163805
19	18224729	C	T	0.404059	0.0242533	0.00356047	9.66887e-12	163805
19	30305684	G	A	0.326897	0.0227068	0.00373296	1.18371e-09	163805
19	46179043	G	A	0.192645	-0.0322222	0.00441334	2.86723e-13	163805
19	47569003	G	A	0.675767	0.0252956	0.00372388	1.10346e-11	163805
20	50951298	A	G	0.189743	-0.0258331	0.00445206	6.54545e-09	163805
20	54747469	A	G	0.275298	-0.0219187	0.0039516	2.91422e-08	163805
22	38595615	C	T	0.598638	-0.0215721	0.00355173	1.25288e-09	163805

## Sheet: Table S4
chr_name	chr_position	reference_allele	effect_allele	allelefrequency_effect	effect_weight	effect_weight_se	p_value	sample_size
1	8679848	G	A	0.646577	0.0204891	0.00364195	1.84872e-08	163821
1	49588464	G	A	0.656787	-0.0228239	0.00367048	5.04041e-10	163821
1	49885987	T	C	0.682373	-0.0232869	0.00373927	4.74585e-10	163821
1	50238092	C	T	0.681301	-0.0228799	0.00373645	9.17881e-10	163821
1	50499636	C	T	0.324951	0.0213787	0.00371812	8.94789e-09	163821
1	62579891	G	T	0.0964111	-0.0346342	0.00603955	9.79293e-09	163821
1	72565800	A	G	0.179347	-0.0279787	0.00456086	8.56158e-10	163821
1	72816147	G	A	0.800615	0.0433375	0.00436446	3.14154e-23	163821
1	77966230	G	A	0.224246	0.0273883	0.00418222	5.81907e-11	163821
1	78450517	C	A	0.123679	0.0378047	0.00537231	1.97247e-12	163821
1	177913519	T	C	0.207171	0.0322688	0.00429948	6.1606e-14	163821
1	201800511	T	G	0.342292	0.0268324	0.00367669	2.93398e-13	163821
1	219663516	C	T	0.601153	-0.0198259	0.00356501	2.68287e-08	163821
2	466003	G	A	0.0498227	-0.0664996	0.00801798	1.10489e-16	163821
2	651430	T	C	0.162711	-0.0482374	0.00479218	7.94595e-24	163821
2	25136916	T	C	0.450534	0.0306662	0.00350007	1.94301e-18	163821
2	26953582	T	G	0.471497	0.019655	0.00349102	1.8033e-08	163821
2	48725610	C	T	0.515488	0.0201781	0.00351773	9.70504e-09	163821
2	59319706	C	T	0.601051	-0.0259737	0.00356499	3.2127e-13	163821
2	67837553	T	C	0.412254	-0.0201992	0.00352724	1.02627e-08	163821
2	69600683	C	T	0.406393	-0.0198456	0.00355102	2.29132e-08	163821
2	113967740	G	A	0.21082	0.0254746	0.00427734	2.59487e-09	163821
2	156652388	G	A	0.303421	-0.0208664	0.00379338	3.78743e-08	163821
2	193886449	C	T	0.213283	-0.0234011	0.00424933	3.65544e-08	163821
2	213409014	G	A	0.267408	-0.0222754	0.00395545	1.78861e-08	163821
2	230624929	C	T	0.315268	0.0218834	0.00375547	5.65136e-09	163821
3	12426936	G	T	0.147652	-0.0316948	0.00490903	1.07503e-10	163821
3	35667057	T	G	0.36575	0.0200668	0.00361449	2.83225e-08	163821
3	43987663	T	C	0.41006	-0.02062	0.00353723	5.57218e-09	163821
3	49083566	G	A	0.117434	-0.0296138	0.00539914	4.14316e-08	163821
3	49381898	G	A	0.138957	-0.0286179	0.00505506	1.50539e-08	163821
3	49907111	C	A	0.515657	0.0269469	0.00348117	9.93928e-15	163821
3	50160109	G	A	0.465193	-0.0261397	0.00348839	6.74811e-14	163821
3	61191923	T	C	0.346515	-0.0206491	0.00376416	4.12407e-08	163821
3	85571049	G	A	0.357085	-0.0213132	0.00364237	4.88189e-09	163821
3	85898626	A	G	0.326961	-0.0280319	0.00372071	4.94506e-14	163821
3	86159976	G	T	0.442818	-0.0207491	0.00351199	3.46803e-09	163821
3	94075026	C	A	0.40804	-0.019784	0.00355703	2.67194e-08	163821
3	123089834	C	T	0.368231	-0.0210018	0.00361693	6.38962e-09	163821
3	131629332	G	A	0.279103	0.0250992	0.00389339	1.14687e-10	163821
3	134662840	G	A	0.426421	-0.0195823	0.0035229	2.72415e-08	163821
3	141093285	T	C	0.442801	0.0219173	0.00351283	4.40871e-10	163821
3	196938719	C	T	0.549232	-0.0196688	0.00355569	3.17749e-08	163821
4	18364513	T	C	0.464701	0.0206662	0.00349726	3.4434e-09	163821
4	45186139	G	A	0.435154	0.0319677	0.00352056	1.09449e-19	163821
4	89742764	C	T	0.380178	-0.0213025	0.00369955	8.52038e-09	163821
4	100239319	T	C	0.977195	0.0727979	0.0116855	4.68278e-10	163821
4	103133429	G	A	0.607906	-0.0223252	0.00358841	4.93645e-10	163821
4	137053959	T	G	0.474348	0.021772	0.00350407	5.19928e-10	163821
5	22477433	G	A	0.202915	-0.0241091	0.00434475	2.8774e-08	163821
5	50864788	T	C	0.606928	0.0215914	0.0035786	1.60809e-09	163821
5	74384115	A	G	0.408547	-0.0197132	0.0035387	2.54049e-08	163821
5	74692776	A	G	0.287463	-0.0248769	0.00384564	9.90207e-11	163821
5	75003678	T	C	0.393008	-0.0278427	0.00357225	6.52124e-15	163821
5	77408842	A	C	0.246931	-0.0224852	0.00403205	2.45634e-08	163821
5	87102792	C	A	0.839549	-0.030207	0.00478277	2.69453e-10	163821
5	87697533	C	T	0.210259	-0.0288538	0.0042863	1.68318e-11	163821
5	87988733	A	G	0.135789	0.0373035	0.00512123	3.25282e-13	163821
6	25889706	A	G	0.121593	0.0298047	0.00532609	2.19726e-08	163821
6	26184102	G	A	0.256377	-0.0369637	0.00400127	2.54032e-20	163821
6	26574150	C	T	0.106339	-0.034875	0.00565659	7.04771e-10	163821
6	26886661	C	T	0.0946269	-0.0357709	0.00618222	7.21726e-09	163821
6	27155297	A	C	0.813974	0.0244991	0.00448444	4.68474e-08	163821
6	28578286	A	G	0.215441	0.0250503	0.00423912	3.44218e-09	163821
6	28935259	G	A	0.212448	-0.0256963	0.00425476	1.55002e-09	163821
6	29355148	C	A	0.699695	0.0222138	0.00384429	7.55572e-09	163821
6	31591218	G	A	0.717707	0.0233141	0.00386599	1.63745e-09	163821
6	31974328	G	A	0.0915996	0.0375115	0.00632951	3.10167e-09	163821
6	33308607	A	G	0.185646	0.0288153	0.00446962	1.1446e-10	163821
6	34301801	G	T	0.0204157	0.0702597	0.0123055	1.13412e-08	163821
6	34618893	G	A	0.139921	0.0428356	0.0050129	1.29525e-17	163821
6	35133074	A	G	0.105865	0.0405862	0.00569975	1.07825e-12	163821
6	35386872	C	T	0.106632	0.0407837	0.00565255	5.41309e-13	163821
6	40409243	T	C	0.508067	-0.0252956	0.00367527	5.89609e-12	163821
6	50809787	A	G	0.179233	0.0428224	0.00454815	4.77406e-21	163821
6	98429337	T	C	0.60102	0.0268473	0.00356189	4.82038e-14	163821
6	108926496	A	G	0.628381	0.02091	0.00361021	6.97215e-09	163821
7	32399469	T	C	0.695453	-0.0266477	0.00381054	2.69822e-12	163821
7	44784697	C	T	0.558281	0.0225701	0.00352375	1.50629e-10	163821
7	75061419	A	G	0.58172	0.0200259	0.00355101	1.70836e-08	163821
7	76695502	T	C	0.189798	0.0349823	0.00460617	3.10228e-14	163821
7	113005734	G	T	0.369272	0.0219796	0.00367718	2.27354e-09	163821
8	23387192	C	T	0.137721	-0.0283118	0.00506368	2.2593e-08	163821
8	73449940	G	A	0.709579	-0.0235068	0.0038604	1.13717e-09	163821
8	76301610	T	C	0.817002	0.0253038	0.00452751	2.28871e-08	163821
8	95530969	G	A	0.234894	-0.0257264	0.00410629	3.7346e-10	163821
8	116665915	C	A	0.331784	-0.0215133	0.00371826	7.22772e-09	163821
9	15597042	G	T	0.443093	-0.0214075	0.00351997	1.19155e-09	163821
9	15852777	T	G	0.364767	-0.0232123	0.00364623	1.94396e-10	163821
9	16756377	G	A	0.637231	-0.0233089	0.00367921	2.37475e-10	163821
9	28433953	A	C	0.194575	0.0277183	0.00471936	4.27942e-09	163821
9	94182363	G	T	0.424038	-0.0206039	0.00352132	4.8904e-09	163821
10	21822856	A	G	0.341697	0.0256221	0.00367656	3.20281e-12	163821
10	22208630	T	C	0.712585	-0.0242585	0.00385443	3.10805e-10	163821
10	33720175	G	A	0.136164	0.0292753	0.00507274	7.88954e-09	163821
10	88119015	A	G	0.504128	0.0194154	0.00348361	2.5026e-08	163821
10	104635103	G	A	0.224304	0.0237112	0.00417286	1.33163e-08	163821
10	104888866	G	A	0.237598	0.0223845	0.00408736	4.344e-08	163821
10	114774433	A	C	0.300063	-0.0234432	0.00379816	6.748e-10	163821
10	118611403	A	G	0.696858	-0.0213566	0.00379338	1.80547e-08	163821
10	126474200	C	T	0.572672	0.019567	0.00351861	2.68637e-08	163821
11	27679916	C	T	0.189493	-0.0401737	0.00444986	1.76537e-19	163821
11	43634973	A	C	0.668345	-0.0255624	0.00370524	5.25651e-12	163821
11	46711778	A	C	0.84371	-0.0293538	0.00481448	1.08329e-09	163821
11	47410393	G	A	0.322264	0.0224177	0.00372159	1.70836e-09	163821
11	47669861	G	A	0.404159	0.0272663	0.00353933	1.3281e-14	163821
11	47932666	G	A	0.368297	0.0229857	0.00361039	1.93835e-10	163821
11	66060546	G	A	0.332922	-0.0257933	0.0037624	7.1297e-12	163821
11	134489532	C	A	0.432473	-0.0207839	0.00367206	1.516e-08	163821
12	991306	G	A	0.210527	0.0264113	0.00426524	5.94606e-10	163821
12	4384844	T	G	0.0209406	0.0944221	0.0134116	1.92538e-12	163821
12	50263148	G	A	0.384166	0.0323886	0.00357683	1.37854e-19	163821
12	103766743	T	C	0.347273	-0.020338	0.00366415	2.8522e-08	163821
12	116196322	G	A	0.799358	0.0251476	0.00444313	1.51719e-08	163821
12	120846213	G	A	0.0391791	-0.0500726	0.009025	2.89047e-08	163821
12	122341560	A	G	0.291706	-0.0248863	0.00382234	7.49945e-11	163821
12	122664258	A	G	0.482319	0.021335	0.00349068	9.86221e-10	163821
12	123024476	G	T	0.0882675	-0.0461645	0.00628229	2.01585e-13	163821
12	123492112	C	T	0.411825	0.0209791	0.00356869	4.14383e-09	163821
12	124203832	G	A	0.926575	0.0384535	0.00666852	8.11176e-09	163821
13	112171024	C	A	0.581813	0.0226034	0.00355546	2.05759e-10	163821
14	25948430	G	A	0.68054	0.0260338	0.00374423	3.58766e-12	163821
14	33302882	G	T	0.471071	0.0205169	0.00349618	4.40935e-09	163821
14	47298505	G	A	0.509403	-0.021807	0.00348071	3.73476e-10	163821
14	62358847	C	T	0.251338	0.0224986	0.00402747	2.32337e-08	163821
14	63069469	C	T	0.109066	0.0333999	0.00559673	2.41028e-09	163821
14	79943606	C	T	0.222931	0.0312552	0.00425078	1.94972e-13	163821
14	94077077	C	A	0.699011	0.0215961	0.00380025	1.32719e-08	163821
14	99679507	C	T	0.443302	-0.0194233	0.00350536	3.01159e-08	163821
14	103246470	A	G	0.666869	-0.0216025	0.00369024	4.80924e-09	163821
15	67710011	G	A	0.260866	-0.0221386	0.00397509	2.56124e-08	163821
15	67987293	T	G	0.604533	0.0282426	0.00357729	2.92122e-15	163821
15	73083121	G	A	0.235491	-0.0242276	0.00412428	4.25248e-09	163821
15	84545685	T	C	0.282182	-0.0234244	0.00408159	9.53799e-09	163821
16	2140010	A	G	0.184894	-0.0251723	0.00449676	2.17334e-08	163821
16	4015729	C	T	0.615778	0.0222344	0.0035919	6.02437e-10	163821
16	4297651	G	T	0.210699	0.0243313	0.00431175	1.6737e-08	163821
16	20263780	C	T	0.0776764	-0.0389379	0.00676208	8.51319e-09	163821
16	28504181	G	A	0.419355	0.0278715	0.00353444	3.1467e-15	163821
16	28857645	A	G	0.406352	0.0271882	0.00355075	1.91325e-14	163821
16	29994922	C	T	0.48432	0.0243978	0.00349558	2.97125e-12	163821
16	53803223	G	A	0.404316	0.0663905	0.0035484	4.95419e-78	163821
16	54270077	G	A	0.0529907	0.0471566	0.0078086	1.55351e-09	163821
16	73100308	C	T	0.681344	-0.0225035	0.00377308	2.46303e-09	163821
17	34944593	G	A	0.40639	-0.0207507	0.00354451	4.799e-09	163821
17	39258773	A	G	0.666679	-0.0218227	0.00377475	7.42886e-09	163821
17	65854602	C	T	0.186982	0.026268	0.00450695	5.60895e-09	163821
17	78722281	T	G	0.300697	-0.0221353	0.00386274	1.00334e-08	163821
18	21134239	C	T	0.497555	-0.0252157	0.00348806	4.88111e-13	163821
18	57757813	G	A	0.0174014	-0.0841202	0.0136955	8.158e-10	163821
18	57846077	C	T	0.219391	0.0420384	0.00421275	1.91583e-23	163821
18	57985528	A	G	0.562035	0.0194265	0.00352003	3.4175e-08	163821
18	58087882	C	T	0.0202936	-0.118034	0.0123808	1.53846e-21	163821
18	58417964	C	T	0.0188654	-0.0726129	0.013055	2.6699e-08	163821
19	4024525	G	A	0.158423	-0.0295556	0.00480078	7.4583e-10	163821
19	18214521	T	C	0.253277	0.0313329	0.00400541	5.20322e-15	163821
19	45392254	C	T	0.171912	-0.0252408	0.00462662	4.88893e-08	163821
19	46180414	G	T	0.19261	-0.0331698	0.00440218	4.91337e-14	163821
19	47581242	C	T	0.684182	0.0248242	0.00374173	3.26786e-11	163821
20	39942516	A	G	0.24539	0.0224828	0.00409578	4.0421e-08	163821
20	50986299	G	A	0.18462	-0.0280223	0.00449008	4.36038e-10	163821
20	54747469	A	G	0.275305	-0.0224334	0.00394243	1.27066e-08	163821
22	38598234	A	G	0.599393	-0.0236278	0.00354267	2.5754e-11	163821

## Sheet: Table S5
chr_name	chr_position	reference_allele	effect_allele	allelefrequency_effect	effect_weight	effect_weight_se	p_value	sample_size
1	8616933	C	A	0.63991	0.0210731	0.00362286	6.01284e-09	163832
1	32175927	T	C	0.129992	0.0286114	0.00520374	3.84181e-08	163832
1	49588464	G	A	0.656792	-0.023659	0.0036681	1.12219e-10	163832
1	49885987	T	C	0.682376	-0.024306	0.00373684	7.8216e-11	163832
1	50138906	T	C	0.68119	-0.023867	0.00373098	1.58914e-10	163832
1	50391338	T	C	0.681368	-0.023584	0.00372999	2.5752e-10	163832
1	62579891	G	T	0.0964107	-0.0359548	0.00603558	2.57203e-09	163832
1	66434743	G	A	0.53031	0.0191687	0.00349902	4.30042e-08	163832
1	72559740	C	T	0.524556	-0.020302	0.00349399	6.23862e-09	163832
1	72816147	G	A	0.800626	0.0413563	0.0043618	2.53902e-21	163832
1	77966230	G	A	0.224246	0.027025	0.00417946	1.00819e-10	163832
1	78450517	C	A	0.123674	0.0367647	0.00536893	7.53212e-12	163832
1	177913519	T	C	0.207173	0.0314313	0.00429674	2.58257e-13	163832
1	201806106	T	C	0.341295	0.026359	0.00367499	7.39282e-13	163832
1	203531107	G	A	0.529786	0.020172	0.00366779	3.80858e-08	163832
1	219663516	C	T	0.601142	-0.0202837	0.00356256	1.24612e-08	163832
2	466003	G	A	0.0498193	-0.0656963	0.00801302	2.44738e-16	163832
2	633063	G	A	0.809172	0.0445104	0.00456753	1.96604e-22	163832
2	25136916	T	C	0.450516	0.0309979	0.00349776	7.91911e-19	163832
2	26953850	C	T	0.471552	0.0197239	0.00348843	1.56943e-08	163832
2	48725610	C	T	0.515487	0.0211274	0.00351543	1.85999e-09	163832
2	59319706	C	T	0.601056	-0.0264567	0.00356264	1.12346e-13	163832
2	67837553	T	C	0.412257	-0.0202103	0.0035249	9.84977e-09	163832
2	69600683	C	T	0.406384	-0.0200179	0.00354873	1.69465e-08	163832
2	113967740	G	A	0.210827	0.0253212	0.00427441	3.15012e-09	163832
2	156629693	C	T	0.341373	-0.0201315	0.00367534	4.32145e-08	163832
2	181599070	C	A	0.661574	0.0202432	0.00368473	3.93958e-08	163832
2	193886449	C	T	0.21329	-0.0236545	0.00424657	2.54766e-08	163832
2	213409014	G	A	0.267402	-0.02229	0.00395285	1.71346e-08	163832
2	230624929	C	T	0.315268	0.0229255	0.00375304	1.00793e-09	163832
3	12426936	G	T	0.147651	-0.0309224	0.00490588	2.92431e-10	163832
3	35667057	T	G	0.365753	0.0207311	0.00361209	9.5192e-09	163832
3	43987663	T	C	0.41006	-0.0205911	0.00353492	5.71982e-09	163832
3	49907111	C	A	0.515659	0.0264408	0.00347893	2.9707e-14	163832
3	50197097	C	T	0.413001	-0.0265208	0.0035538	8.52143e-14	163832
3	85571049	G	A	0.357098	-0.0217005	0.00363994	2.50025e-09	163832
3	85898626	A	G	0.326979	-0.0293446	0.00371817	2.98674e-15	163832
3	86159976	G	T	0.442834	-0.0212076	0.00350968	1.51973e-09	163832
3	94075026	C	A	0.408034	-0.0200206	0.00355471	1.78283e-08	163832
3	123062657	T	G	0.357144	-0.0209472	0.00365087	9.62034e-09	163832
3	131626991	T	C	0.27947	0.0255877	0.00389144	4.86699e-11	163832
3	141110074	A	G	0.446904	0.0229457	0.00349315	5.08788e-11	163832
4	18364513	T	C	0.4647	0.0207875	0.00349499	2.72296e-09	163832
4	45186139	G	A	0.435158	0.0313478	0.00351827	5.15403e-19	163832
4	89742764	C	T	0.380186	-0.0217761	0.00369701	3.86466e-09	163832
4	96135607	C	A	0.602764	-0.0203402	0.0035565	1.07228e-08	163832
4	100239319	T	C	0.977193	0.0768232	0.0116773	4.75595e-11	163832
4	103133429	G	A	0.607917	-0.022153	0.0035861	6.52905e-10	163832
4	137053959	T	G	0.474344	0.0228304	0.00350173	7.06236e-11	163832
5	50864788	T	C	0.60693	0.0206909	0.00357632	7.24113e-09	163832
5	74692776	A	G	0.287459	-0.0237612	0.00384316	6.31476e-10	163832
5	74999576	G	A	0.36711	-0.027536	0.00361363	2.54943e-14	163832
5	77408842	A	C	0.246929	-0.0233267	0.00402943	7.09061e-09	163832
5	87102792	C	A	0.839557	-0.0290862	0.00477977	1.16544e-09	163832
5	87697533	C	T	0.21027	-0.0283601	0.00428338	3.57958e-11	163832
5	87988733	A	G	0.135786	0.0380785	0.0051179	1.00979e-13	163832
6	26184102	G	A	0.256369	-0.0357408	0.00399876	4.00327e-19	163832
6	26452947	C	T	0.102108	-0.0323334	0.00575284	1.90803e-08	163832
6	26710204	G	A	0.244439	-0.0245842	0.00406138	1.4232e-09	163832
6	28578286	A	G	0.215436	0.0243718	0.00423635	8.78259e-09	163832
6	28935259	G	A	0.212449	-0.0239372	0.00425199	1.80877e-08	163832
6	31591218	G	A	0.717702	0.0237526	0.00386333	7.854e-10	163832
6	31974328	G	A	0.0915968	0.0353736	0.00632553	2.24578e-08	163832
6	33308607	A	G	0.185649	0.0274093	0.00446678	8.46852e-10	163832
6	34618893	G	A	0.139927	0.0429255	0.00500947	1.05386e-17	163832
6	35133074	A	G	0.105873	0.0404228	0.00569574	1.27984e-12	163832
6	35386872	C	T	0.106637	0.0398584	0.00564865	1.71694e-12	163832
6	40362023	C	T	0.550686	-0.0236307	0.00349379	1.35047e-11	163832
6	50813729	T	C	0.179296	0.0417983	0.00454591	3.8029e-20	163832
6	66920846	C	T	0.187377	0.0253229	0.0044647	1.41538e-08	163832
6	98429337	T	C	0.601025	0.0275238	0.0035595	1.06067e-14	163832
7	32360096	C	T	0.613649	-0.0241976	0.00358115	1.41408e-11	163832
7	44788657	A	G	0.558598	0.0216768	0.0035208	7.44094e-10	163832
7	75061419	A	G	0.581727	0.0198925	0.0035487	2.07879e-08	163832
7	76695502	T	C	0.189795	0.0345061	0.00460323	6.60928e-14	163832
7	113023852	G	A	0.340294	0.0221368	0.00368983	1.98443e-09	163832
8	23387192	C	T	0.137719	-0.0287196	0.0050604	1.38629e-08	163832
8	59825133	A	G	0.335886	0.0212889	0.00369885	8.65156e-09	163832
8	73443198	G	T	0.709949	-0.0234959	0.00385842	1.13502e-09	163832
8	95530969	G	A	0.23489	-0.0238197	0.00410372	6.47129e-09	163832
8	116665915	C	A	0.331798	-0.0218279	0.00371577	4.25237e-09	163832
9	15754393	A	G	0.447344	-0.0232965	0.00350951	3.18684e-11	163832
9	16030960	G	A	0.440124	-0.0212537	0.00352742	1.69186e-09	163832
9	16756377	G	A	0.637237	-0.0235508	0.00367679	1.50514e-10	163832
9	28433953	A	C	0.194586	0.0287731	0.0047162	1.05706e-09	163832
9	103436617	T	C	0.0245142	0.0631944	0.0113293	2.43747e-08	163832
10	16751164	G	T	0.638008	0.0199172	0.00363828	4.39763e-08	163832
10	21822856	A	G	0.341705	0.0261407	0.00367412	1.12514e-12	163832
10	22208630	T	C	0.71258	-0.0247289	0.00385184	1.36619e-10	163832
10	33720175	G	A	0.136167	0.0290561	0.00506943	9.9643e-09	163832
10	88119015	A	G	0.504128	0.0196296	0.00348141	1.71916e-08	163832
10	114774433	A	C	0.300058	-0.0230577	0.00379574	1.24561e-09	163832
10	118608102	C	T	0.302627	0.0209547	0.00378821	3.17899e-08	163832
10	126474200	C	T	0.572658	0.0198383	0.00351624	1.6844e-08	163832
11	27679916	C	T	0.189493	-0.0404032	0.00444697	1.04282e-19	163832
11	43634973	A	C	0.668349	-0.0253259	0.00370282	7.96764e-12	163832
11	46711778	A	C	0.843701	-0.0262628	0.00481142	4.81066e-08	163832
11	47410393	G	A	0.322264	0.0216874	0.00371914	5.50976e-09	163832
11	47669861	G	A	0.404166	0.0261294	0.00353708	1.50566e-13	163832
11	47932666	G	A	0.36829	0.0214517	0.00360805	2.76162e-09	163832
11	66019936	A	G	0.637538	0.0255749	0.00363254	1.92286e-12	163832
11	134489532	C	A	0.432483	-0.0211032	0.00366965	8.90145e-09	163832
12	991306	G	A	0.210525	0.0246584	0.00426249	7.26503e-09	163832
12	4384844	T	G	0.0209422	0.0915449	0.0134023	8.49035e-12	163832
12	50263148	G	A	0.384165	0.0302611	0.00357458	2.56792e-17	163832
12	116196322	G	A	0.799365	0.0248854	0.00444029	2.09234e-08	163832
12	120846213	G	A	0.0391765	-0.0516694	0.00901933	1.01358e-08	163832
12	122341560	A	G	0.29171	-0.025129	0.00381983	4.76435e-11	163832
12	122492598	A	G	0.481229	0.0210212	0.00349575	1.82105e-09	163832
12	123024476	G	T	0.0882616	-0.046519	0.00627833	1.27434e-13	163832
12	123303586	A	G	0.441372	-0.0213216	0.00353032	1.54867e-09	163832
12	124203832	G	A	0.926577	0.0395287	0.00666421	3.00796e-09	163832
13	28012527	A	G	0.6614	0.0211468	0.00368093	9.20995e-09	163832
13	99117685	A	G	0.291027	-0.0214014	0.0038236	2.18207e-08	163832
13	112171024	C	A	0.581832	0.023748	0.00355308	2.33614e-11	163832
14	25948430	G	A	0.680546	0.0263715	0.00374176	1.82354e-12	163832
14	33302882	G	T	0.47107	0.0201614	0.00349392	7.92098e-09	163832
14	47303114	T	G	0.509302	-0.0211086	0.00348083	1.32857e-09	163832
14	63069469	C	T	0.109058	0.0357428	0.00559313	1.658e-10	163832
14	79943606	C	T	0.222925	0.0306517	0.00424809	5.40072e-13	163832
14	94070809	A	C	0.723125	0.0221982	0.00389639	1.22062e-08	163832
14	99679507	C	T	0.443312	-0.0201477	0.00350306	8.86326e-09	163832
14	103279795	C	T	0.656844	-0.0215276	0.00366094	4.10223e-09	163832
15	67710011	G	A	0.260864	-0.0227434	0.00397251	1.03496e-08	163832
15	67987293	T	G	0.604538	0.0276805	0.00357503	9.78635e-15	163832
15	68271882	G	A	0.0154242	0.0804965	0.0145366	3.07282e-08	163832
15	73083121	G	A	0.235491	-0.0242594	0.00412163	3.96718e-09	163832
15	84552515	G	T	0.282061	-0.0248727	0.00408	1.08829e-09	163832
16	4015729	C	T	0.615782	0.0214732	0.00358959	2.20754e-09	163832
16	4298901	C	T	0.222979	0.0232035	0.00419156	3.10346e-08	163832
16	20263780	C	T	0.0776821	-0.041675	0.00675718	6.95375e-10	163832
16	24749203	G	A	0.734655	0.0216156	0.00394473	4.26867e-08	163832
16	28504181	G	A	0.419369	0.0272005	0.00353219	1.36007e-14	163832
16	28879484	A	G	0.402936	0.0264082	0.00355437	1.09292e-13	163832
16	29994922	C	T	0.484324	0.0218946	0.00349341	3.68049e-10	163832
16	53803223	G	A	0.404319	0.0657238	0.00354612	1.31552e-76	163832
16	54270077	G	A	0.0529963	0.0455559	0.00780275	5.27885e-09	163832
16	73100308	C	T	0.681341	-0.0216123	0.00377065	9.9594e-09	163832
17	34944593	G	A	0.406384	-0.0209789	0.00354224	3.17738e-09	163832
17	39258773	A	G	0.666683	-0.0206715	0.00377237	4.26629e-08	163832
17	65854807	G	A	0.182059	0.0256192	0.00456019	1.93487e-08	163832
17	78722281	T	G	0.300699	-0.0236196	0.00386013	9.44559e-10	163832
18	21090023	A	G	0.496937	-0.0254425	0.00348994	3.1084e-13	163832
18	57757813	G	A	0.0174003	-0.0814947	0.0136871	2.61979e-09	163832
18	57852587	T	C	0.237173	0.0410209	0.0040923	1.21568e-23	163832
18	57985528	A	G	0.562016	0.0201477	0.00351764	1.02021e-08	163832
18	58087882	C	T	0.0202922	-0.119912	0.012373	3.32468e-22	163832
18	58417964	C	T	0.0188642	-0.0722975	0.0130469	3.00592e-08	163832
19	4024525	G	A	0.158425	-0.0294734	0.00479755	8.0942e-10	163832
19	18214521	T	C	0.253281	0.0318482	0.00400274	1.7797e-15	163832
19	46180414	G	T	0.192612	-0.0329938	0.00439925	6.42037e-14	163832
19	47581242	C	T	0.684188	0.0234865	0.00373933	3.37377e-10	163832
20	39942516	A	G	0.245383	0.0230602	0.00409313	1.76498e-08	163832
20	50986299	G	A	0.184613	-0.0282472	0.0044872	3.08027e-10	163832
20	54747469	A	G	0.275308	-0.0228869	0.00393983	6.29234e-09	163832
22	38598234	A	G	0.599396	-0.0249142	0.00354028	1.96716e-12	163832

## Sheet: Table S6
chr_name	chr_position	reference_allele	effect_allele	allelefrequency_effect	effect_weight	effect_weight_se	p_value	sample_size
1	8690933	G	A	0.639095	0.0199206	0.00360885	3.39651e-08	163730
1	14105298	G	A	0.345248	-0.0199768	0.00363456	3.88303e-08	163730
1	47702229	G	A	0.583179	-0.0194415	0.00351591	3.21499e-08	163730
1	49879122	A	G	0.688497	-0.0208239	0.00374517	2.69906e-08	163730
1	62483623	A	G	0.120205	-0.033499	0.00548824	1.03825e-09	163730
1	62579891	G	T	0.0964166	-0.0396486	0.00600719	4.11861e-11	163730
1	72751552	A	G	0.193674	-0.0368512	0.00438379	4.26677e-17	163730
1	77966230	G	A	0.224257	0.0246462	0.00416	3.13754e-09	163730
1	78450517	C	A	0.123692	0.0371036	0.00534362	3.838e-12	163730
1	96940119	A	G	0.5991	0.0206105	0.00353295	5.42852e-09	163730
1	110154688	T	C	0.0256019	0.0675762	0.0110039	8.21293e-10	163730
1	149995265	G	A	0.397227	0.0303907	0.00365101	8.57393e-17	163730
1	177889480	A	G	0.207827	0.033579	0.00426636	3.54981e-15	163730
1	201800511	T	G	0.342295	0.0236872	0.00365718	9.38837e-11	163730
1	219771721	C	T	0.292182	0.0249038	0.00380856	6.21534e-11	163730
2	422144	T	C	0.0477626	-0.0725615	0.00815622	5.82191e-19	163730
2	633063	G	A	0.809161	0.0417413	0.00454637	4.30896e-20	163730
2	25136916	T	C	0.450541	0.0308751	0.00348156	7.50689e-19	163730
2	26949366	G	A	0.50792	-0.0208753	0.0034665	1.72615e-09	163730
2	27635463	A	G	0.723167	0.02133	0.00389669	4.40962e-08	163730
2	48725610	C	T	0.515512	0.0197303	0.00349905	1.71562e-08	163730
2	59307725	G	A	0.59989	-0.0273261	0.00354467	1.27448e-14	163730
2	69600683	C	T	0.406396	-0.0232232	0.00353218	4.88781e-11	163730
2	113967740	G	A	0.210831	0.0236331	0.0042546	2.78493e-08	163730
2	165267386	A	G	0.650409	0.0199772	0.00363771	3.98673e-08	163730
2	227062080	A	G	0.672432	-0.0259542	0.00369592	2.18927e-12	163730
2	230624929	C	T	0.315278	0.0210318	0.00373559	1.80386e-08	163730
3	12414420	T	C	0.147219	-0.0322894	0.00489592	4.26083e-11	163730
3	25077932	G	A	0.141365	-0.0330736	0.00504982	5.79154e-11	163730
3	49920571	T	C	0.516379	0.0223604	0.00346728	1.12908e-10	163730
3	50197097	C	T	0.413014	-0.0225803	0.00353729	1.73534e-10	163730
3	85898626	A	G	0.326931	-0.025189	0.00370121	1.00961e-11	163730
3	86159976	G	T	0.44282	-0.0197391	0.00349331	1.60205e-08	163730
3	94071481	T	C	0.437169	0.0205764	0.00348569	3.57425e-09	163730
3	123062657	T	G	0.357155	-0.0205502	0.00363382	1.55855e-08	163730
3	131629332	G	A	0.279071	0.0251387	0.00387275	8.54086e-11	163730
3	138095525	T	C	0.160796	-0.0265566	0.00471994	1.84241e-08	163730
3	141105570	A	G	0.446769	0.0236076	0.00347805	1.14388e-11	163730
3	183363263	C	T	0.255153	-0.0240059	0.00401802	2.31194e-09	163730
3	196938719	C	T	0.549244	-0.0215901	0.00353656	1.03149e-09	163730
4	18364513	T	C	0.464742	0.0219915	0.00347874	2.5939e-10	163730
4	45186139	G	A	0.435163	0.0297988	0.00350189	1.76363e-17	163730
4	80717182	A	G	0.358338	0.0205408	0.00361114	1.28627e-08	163730
4	89740128	G	A	0.453384	-0.023124	0.00348022	3.05408e-11	163730
4	103188709	C	T	0.0758505	0.0463078	0.00655517	1.62043e-12	163730
4	137053959	T	G	0.474336	0.0215156	0.00348564	6.73143e-10	163730
5	55811346	C	A	0.552969	-0.021694	0.00375003	7.26375e-09	163730
5	74692776	A	G	0.287458	-0.0214042	0.00382578	2.2132e-08	163730
5	75015242	T	G	0.359247	-0.0255115	0.00361913	1.8081e-12	163730
5	77431886	A	G	0.236734	-0.0260779	0.00406725	1.44316e-10	163730
5	87102792	C	A	0.83954	-0.0301687	0.00475704	2.27524e-10	163730
5	87464783	T	C	0.901138	-0.0328106	0.00580813	1.6157e-08	163730
5	87988733	A	G	0.135786	0.0376619	0.00509402	1.43849e-13	163730
5	105790223	A	G	0.410642	-0.0198753	0.00354692	2.10357e-08	163730
5	153216377	T	C	0.66308	-0.0201244	0.00366211	3.9064e-08	163730
5	170354039	T	G	0.728344	0.0233627	0.00389035	1.91393e-09	163730
6	26184102	G	A	0.25637	-0.0380654	0.00398009	1.14832e-21	163730
6	26461461	A	G	0.10497	-0.0333542	0.00565661	3.72002e-09	163730
6	26762747	T	G	0.249656	-0.0269797	0.00400206	1.57323e-11	163730
6	27163852	C	T	0.810057	0.0262376	0.00442229	2.97972e-09	163730
6	28578286	A	G	0.215426	0.0231857	0.00421676	3.83699e-08	163730
6	28935259	G	A	0.212465	-0.0240426	0.0042321	1.34137e-08	163730
6	29355148	C	A	0.699694	0.0227858	0.0038238	2.54386e-09	163730
6	34301801	G	T	0.0204148	0.0712681	0.0122403	5.81097e-09	163730
6	34569720	C	T	0.139822	0.0423398	0.00499508	2.34356e-17	163730
6	34821394	A	G	0.140927	0.0427645	0.00497385	8.19079e-18	163730
6	35133074	A	G	0.105877	0.0400775	0.00566905	1.56066e-12	163730
6	35386872	C	T	0.10663	0.0396863	0.00562277	1.69396e-12	163730
6	40409243	T	C	0.508071	-0.0226634	0.00365595	5.69461e-10	163730
6	50788778	A	C	0.179255	0.0443405	0.00452304	1.10601e-22	163730
6	51454426	G	A	0.583948	0.0196374	0.00351762	2.3735e-08	163730
6	98429337	T	C	0.601006	0.0243262	0.0035429	6.61781e-12	163730
6	108927842	A	G	0.627767	0.0203359	0.0035927	1.51325e-08	163730
7	2878103	G	A	0.301431	-0.0276131	0.00378436	2.96388e-13	163730
7	32351598	G	A	0.10927	0.0359705	0.00555146	9.23001e-11	163730
7	44784697	C	T	0.558275	0.0206069	0.0035052	4.13667e-09	163730
7	75061419	A	G	0.581708	0.0204698	0.00353206	6.82739e-09	163730
7	76695502	T	C	0.189783	0.0324837	0.00458187	1.35025e-12	163730
7	113005734	G	T	0.369268	0.0209206	0.00365772	1.06977e-08	163730
8	23388326	A	G	0.161189	-0.0266471	0.00472246	1.67741e-08	163730
8	73449940	G	A	0.709571	-0.0222998	0.00383987	6.35568e-09	163730
8	76301610	T	C	0.817024	0.0280091	0.00450364	5.00818e-10	163730
8	116826244	T	C	0.757152	0.0260336	0.00405177	1.32008e-10	163730
8	126507308	T	C	0.698502	0.020926	0.00377556	2.98684e-08	163730
9	15647348	G	T	0.441415	-0.0228594	0.00349693	6.2947e-11	163730
9	15910044	A	C	0.435605	-0.0222306	0.00350103	2.16264e-10	163730
9	16756377	G	A	0.637236	-0.022598	0.00365973	6.64142e-10	163730
9	28415512	C	T	0.325295	0.0227877	0.00368476	6.25178e-10	163730
9	94182363	G	T	0.424036	-0.020982	0.00350254	2.09637e-09	163730
10	21822856	A	G	0.341677	0.0221447	0.00365723	1.40677e-09	163730
10	22208630	T	C	0.712599	-0.0215213	0.00383418	1.99165e-08	163730
10	88119015	A	G	0.504109	0.0205341	0.00346502	3.10837e-09	163730
10	102447647	C	A	0.101637	-0.0322518	0.0057765	2.36409e-08	163730
10	102626510	G	T	0.326922	0.0210204	0.00378843	2.88447e-08	163730
10	104794086	G	T	0.07534	0.0377914	0.00657776	9.19039e-09	163730
10	126474200	C	T	0.572648	0.0196471	0.00349994	1.98554e-08	163730
11	27679916	C	T	0.189477	-0.0371073	0.00442642	5.19343e-17	163730
11	43634973	A	C	0.668348	-0.0258116	0.00368534	2.49945e-12	163730
11	46711778	A	C	0.843703	-0.0280143	0.00478889	4.92961e-09	163730
11	47566352	T	C	0.408698	0.0323716	0.00351233	3.10245e-20	163730
11	47902883	G	A	0.346857	0.0287446	0.00363822	2.78951e-15	163730
11	66041079	G	A	0.360029	-0.0233688	0.00361436	1.01224e-10	163730
11	122751108	C	T	0.277197	0.0242644	0.00388848	4.38441e-10	163730
11	134489532	C	A	0.432488	-0.0200868	0.00365243	3.81309e-08	163730
12	991306	G	A	0.210556	0.023398	0.00424247	3.48917e-08	163730
12	4384844	T	G	0.0209366	0.10507	0.0133414	3.41525e-15	163730
12	50263148	G	A	0.384169	0.0330148	0.00355797	1.72877e-20	163730
12	108093596	C	T	0.391217	0.0201197	0.00354799	1.42429e-08	163730
12	116196322	G	A	0.799351	0.0245549	0.00441966	2.76707e-08	163730
12	120384155	G	T	0.0340652	-0.0523785	0.00953849	3.99617e-08	163730
12	120846213	G	A	0.0391795	-0.055907	0.00897749	4.75187e-10	163730
12	122341560	A	G	0.291688	-0.026723	0.00380207	2.09495e-12	163730
12	122492978	T	C	0.482834	0.0216612	0.00347374	4.50833e-10	163730
12	123024476	G	T	0.0882612	-0.0474734	0.00624906	3.04908e-14	163730
12	123303586	A	G	0.441397	-0.0215895	0.00351403	8.07563e-10	163730
12	124203832	G	A	0.926586	0.0386837	0.00663362	5.50448e-09	163730
12	124515218	G	A	0.591027	-0.0213142	0.00352795	1.52993e-09	163730
13	28012527	A	G	0.661376	0.0209921	0.00366378	1.00818e-08	163730
13	40788838	T	G	0.334591	0.0241861	0.0037497	1.12052e-10	163730
13	112171024	C	A	0.581793	0.0199374	0.00353666	1.72977e-08	163730
14	25933965	G	T	0.29962	-0.0226351	0.00378457	2.22371e-09	163730
14	33292743	A	C	0.551528	-0.0212952	0.0034822	9.65092e-10	163730
14	47303114	T	G	0.509283	-0.0202972	0.00346453	4.67788e-09	163730
14	62358847	C	T	0.251331	0.0224884	0.00400597	1.98348e-08	163730
14	63069469	C	T	0.10905	0.0340437	0.00556723	9.67683e-10	163730
14	79943606	C	T	0.222917	0.0303252	0.00422834	7.4274e-13	163730
15	67370389	A	G	0.335822	0.0207248	0.00370248	2.17744e-08	163730
15	67481248	C	T	0.189171	-0.0280743	0.00444888	2.79014e-10	163730
15	67987293	T	G	0.604506	0.0286398	0.00355842	8.43909e-16	163730
15	73080731	C	T	0.672734	0.0221277	0.00371165	2.50124e-09	163730
15	84545685	T	C	0.282165	-0.0238461	0.00405982	4.27015e-09	163730
16	4013467	C	T	0.621499	0.0235793	0.0035733	4.15884e-11	163730
16	4298901	C	T	0.222971	0.0237685	0.00417187	1.21919e-08	163730
16	20263780	C	T	0.0776669	-0.0370318	0.00672674	3.69372e-08	163730
16	24798079	G	A	0.253993	-0.021701	0.00398023	4.98225e-08	163730
16	28504181	G	A	0.419353	0.0345145	0.00351517	9.48767e-23	163730
16	28857645	A	G	0.406355	0.0343356	0.00353131	2.43493e-22	163730
16	29994922	C	T	0.484307	0.0246577	0.00347702	1.33072e-12	163730
16	53802494	C	T	0.404342	0.0656151	0.00352971	4.70388e-77	163730
16	54270077	G	A	0.0529956	0.0473374	0.00776671	1.09745e-09	163730
16	64547693	C	A	0.160784	-0.0275137	0.00472931	5.97723e-09	163730
16	69588572	T	C	0.410081	-0.0215644	0.00352313	9.33062e-10	163730
16	72488928	T	C	0.117225	-0.0304513	0.00538339	1.54718e-08	163730
16	73097029	G	A	0.64389	-0.0224817	0.00362826	5.7955e-10	163730
16	85320577	T	C	0.78932	-0.0242728	0.00427731	1.3909e-08	163730
17	1846831	C	A	0.194928	-0.0242665	0.00438307	3.09186e-08	163730
17	39258773	A	G	0.666649	-0.0216144	0.0037545	8.58044e-09	163730
17	65854602	C	T	0.186985	0.0307116	0.0044828	7.36056e-12	163730
17	78757626	A	G	0.318697	-0.0207083	0.00371765	2.54741e-08	163730
18	21090023	A	G	0.496893	-0.0257034	0.00347383	1.37713e-13	163730
18	57757813	G	A	0.0173992	-0.0796293	0.0136238	5.07928e-09	163730
18	57852587	T	C	0.237144	0.0400483	0.00407368	8.40204e-23	163730
18	58087882	C	T	0.0202957	-0.117616	0.0123144	1.30055e-21	163730
19	4050832	C	T	0.190212	-0.0268526	0.00445545	1.67477e-09	163730
19	8637832	C	T	0.0390642	-0.0536343	0.00934958	9.67997e-09	163730
19	18214521	T	C	0.253301	0.0315198	0.00398419	2.56477e-15	163730
19	30319203	G	A	0.316841	0.0218709	0.00374972	5.46526e-09	163730
19	46180184	C	T	0.192621	-0.0304525	0.00437838	3.53354e-12	163730
19	47559273	T	C	0.741083	0.0230482	0.00401442	9.40845e-09	163730
20	43522834	C	T	0.267806	0.0213455	0.00389699	4.32169e-08	163730
20	62406886	T	C	0.614985	0.0199057	0.00357733	2.63485e-08	163730
22	38598234	A	G	0.599382	-0.0263874	0.0035238	7.01024e-14	163730

## Sheet: Table S7
chr_name	chr_position	reference_allele	effect_allele	allelefrequency_effect	effect_weight	effect_weight_se	p_value	sample_size
1	11128654	G	A	0.721974	-0.02619	0.00381417	6.60273e-12	163815
1	19755030	T	C	0.464307	-0.0186607	0.00341632	4.70899e-08	163815
1	21584941	T	C	0.600334	0.020816	0.00347688	2.14213e-09	163815
1	22492613	A	G	0.141239	-0.0295882	0.00496855	2.60436e-09	163815
1	23400969	T	C	0.326003	-0.0231173	0.00364104	2.17167e-10	163815
1	26449337	A	G	0.182968	0.0252711	0.0044403	1.26293e-08	163815
1	26752129	A	G	0.252841	-0.0237992	0.00391913	1.26148e-09	163815
1	32393560	C	T	0.13188	0.0304605	0.00503759	1.48221e-09	163815
1	33802817	A	G	0.353709	-0.0209913	0.0035853	4.78429e-09	163815
1	41544279	G	T	0.664289	-0.0362931	0.00360969	8.92973e-24	163815
1	41821779	G	A	0.434497	-0.0232951	0.00346272	1.73269e-11	163815
1	50566266	T	C	0.320276	0.0202528	0.00365385	2.98036e-08	163815
1	51140636	A	C	0.0891871	0.0407276	0.00596932	8.9573e-12	163815
1	51391845	C	T	0.0887007	0.0408755	0.00598118	8.2859e-12	163815
1	56587539	A	G	0.222669	0.0248521	0.0041149	1.54884e-09	163815
1	72812324	G	A	0.599161	0.0244473	0.00347185	1.90816e-12	163815
1	78086718	C	T	0.0811431	0.055297	0.00645923	1.1292e-17	163815
1	78450517	C	A	0.123677	0.0587447	0.00525274	5.02398e-29	163815
1	78830045	C	T	0.0938153	0.0354885	0.00596292	2.66178e-09	163815
1	96291369	G	A	0.669734	0.0202791	0.00365402	2.86427e-08	163815
1	154994978	G	T	0.267494	0.0404286	0.00385264	9.40476e-26	163815
1	155306195	T	C	0.0285172	0.0598643	0.0105673	1.47244e-08	163815
1	155937390	C	T	0.0270274	0.05781	0.0105008	3.69103e-08	163815
1	172227532	A	G	0.171495	0.0341455	0.00455674	6.74513e-14	163815
1	176810326	A	C	0.545539	0.0269507	0.00343025	3.96484e-15	163815
1	177843479	C	T	0.214598	0.0347372	0.00418466	1.03941e-16	163815
1	180905694	C	T	0.316103	0.0275172	0.00366571	6.09695e-14	163815
1	184014199	A	G	0.360177	0.0238573	0.0035825	2.7582e-11	163815
1	201870221	A	G	0.341274	0.0250855	0.00359036	2.82058e-12	163815
1	205724302	G	A	0.429864	-0.0255472	0.00343912	1.10446e-13	163815
1	214608704	A	G	0.395546	-0.0242957	0.00348236	3.03129e-12	163815
1	218616014	C	T	0.280429	0.0275891	0.00381945	5.09585e-13	163815
2	417167	T	C	0.0479748	-0.0767483	0.00797474	6.42228e-22	163815
2	633063	G	A	0.809169	0.0550895	0.00446907	6.73167e-35	163815
2	9783689	G	A	0.266728	0.0213153	0.00390697	4.88439e-08	163815
2	23896049	A	G	0.725339	0.0321608	0.003815	3.48133e-17	163815
2	24227450	G	A	0.450769	0.0235666	0.00343674	7.04408e-12	163815
2	27730940	T	C	0.606474	0.0386187	0.00347899	1.27618e-28	163815
2	28073614	G	A	0.0100517	0.094959	0.0171461	3.06029e-08	163815
2	28246841	G	A	0.117286	-0.0304911	0.00529178	8.32841e-09	163815
2	33359565	G	A	0.0700668	-0.0502405	0.00666991	5.00634e-14	163815
2	42575820	A	G	0.113336	-0.0348376	0.00543506	1.46115e-10	163815
2	44991100	T	C	0.160089	0.0255108	0.00466634	4.58428e-08	163815
2	46654955	A	G	0.520477	0.0192975	0.00341553	1.60793e-08	163815
2	56028127	C	T	0.201449	-0.0327895	0.00425508	1.30583e-14	163815
2	70271143	A	C	0.0210969	-0.0709273	0.0119563	2.99481e-09	163815
2	71678520	T	G	0.57627	-0.0231478	0.0034615	2.28191e-11	163815
2	85818886	C	T	0.308131	0.0206347	0.00369121	2.27138e-08	163815
2	88895351	T	C	0.719601	-0.0221586	0.00378386	4.74846e-09	163815
2	142302503	G	T	0.151606	-0.0269472	0.00475382	1.44256e-08	163815
2	169707428	C	T	0.468687	0.0205755	0.00340998	1.60374e-09	163815
2	171920221	T	C	0.613675	0.0248327	0.00351029	1.50851e-12	163815
2	172143499	T	C	0.49766	0.020315	0.00343101	3.20627e-09	163815
2	172161662	C	A	0.413028	0.0262686	0.00351845	8.3112e-14	163815
2	172415011	T	G	0.248906	-0.0382794	0.00395649	3.90066e-22	163815
2	205365851	T	C	0.960211	-0.048508	0.0087428	2.88837e-08	163815
2	211540507	C	A	0.316546	0.0212835	0.00366577	6.40936e-09	163815
2	218126181	A	G	0.714051	0.029256	0.00379091	1.1939e-14	163815
2	218289247	G	T	0.684881	0.0323477	0.00367058	1.23329e-18	163815
2	223956410	T	C	0.782406	0.0294772	0.00414702	1.18183e-12	163815
2	225357325	T	C	0.00420624	0.178557	0.027565	9.34153e-11	163815
2	225623427	G	A	0.00523533	0.141535	0.024228	5.17435e-09	163815
2	227263582	C	T	0.301719	0.0240057	0.00371763	1.06905e-10	163815
2	232275273	C	T	0.109066	-0.0302287	0.00553736	4.7939e-08	163815
2	233094868	C	T	0.0320209	0.0609488	0.00965093	2.70277e-10	163815
2	233120444	C	T	0.111098	-0.0387653	0.00541732	8.35279e-13	163815
3	13829632	A	G	0.513166	-0.0211088	0.00342899	7.47863e-10	163815
3	25118637	A	C	0.58965	0.022306	0.0034684	1.26936e-10	163815
3	33591384	A	C	0.0355353	0.0513173	0.00920974	2.52135e-08	163815
3	49924940	T	C	0.519659	0.0192096	0.00340912	1.75567e-08	163815
3	50202231	T	C	0.429113	0.0242999	0.00344296	1.6975e-12	163815
3	52551010	C	T	0.0874615	0.034607	0.00602171	9.0979e-09	163815
3	52949143	T	G	0.132902	0.0323688	0.00500696	1.01743e-10	163815
3	56686329	T	C	0.357038	-0.0271379	0.00355308	2.2207e-14	163815
3	61191923	T	C	0.346532	-0.0207466	0.00368121	1.74521e-08	163815
3	72392310	C	T	0.494124	-0.0198904	0.00340694	5.28678e-09	163815
3	85033203	C	T	0.358013	0.0221921	0.00384446	7.82479e-09	163815
3	85657658	A	C	0.645631	-0.0218106	0.00358479	1.17331e-09	163815
3	129020778	A	G	0.777826	0.0303551	0.00410709	1.46527e-13	163815
3	141101961	C	T	0.446347	0.0536547	0.00341705	1.60769e-55	163815
3	169831268	T	C	0.00723072	0.134311	0.0200696	2.2042e-11	163815
3	170727351	G	A	0.281525	0.0217849	0.00379022	9.06447e-09	163815
3	171965109	A	G	0.517298	0.0200834	0.00340788	3.79508e-09	163815
3	172126421	G	A	0.470259	0.0310005	0.00342413	1.39847e-19	163815
3	183976103	C	T	0.175997	-0.0366735	0.00447974	2.70747e-16	163815
3	185259829	G	A	0.107382	0.0309071	0.00562325	3.88387e-08	163815
3	185548663	G	A	0.127766	0.0452869	0.0051589	1.67365e-18	163815
4	1749160	G	A	0.331642	0.0264334	0.00362607	3.11756e-13	163815
4	17800144	A	G	0.155139	-0.0571455	0.00469218	4.16805e-34	163815
4	45186139	G	A	0.435155	0.0247743	0.00344334	6.27914e-13	163815
4	57768686	G	A	0.388532	-0.0217398	0.00349528	4.99155e-10	163815
4	81525086	C	T	0.0168378	0.0795096	0.0133642	2.69607e-09	163815
4	82145244	T	G	0.292349	0.0259519	0.00374175	4.05569e-12	163815
4	100801033	C	T	0.0539015	0.0425296	0.00764803	2.68882e-08	163815
4	101086037	G	A	0.0565096	0.0475429	0.00739422	1.28177e-10	163815
4	106270291	A	G	0.42007	-0.022662	0.00345116	5.16652e-11	163815
4	122751061	G	A	0.39378	-0.0192653	0.00349482	3.54244e-08	163815
4	145521867	A	G	0.466062	0.0258541	0.00341966	4.03848e-14	163815
4	145566864	T	C	0.830773	0.050577	0.00454071	8.33967e-29	163815
4	145868370	C	T	0.431578	-0.0354524	0.00343925	6.58578e-25	163815
4	146123051	T	G	0.327633	0.03053	0.00363994	5.00526e-17	163815
5	32830521	T	C	0.595818	-0.020989	0.0034709	1.47759e-09	163815
5	36796830	A	G	0.442744	-0.02499	0.00344914	4.33432e-13	163815
5	37075545	T	G	0.435446	-0.0225471	0.00344133	5.69865e-11	163815
5	37681439	G	A	0.471546	0.0205874	0.00342409	1.83038e-09	163815
5	42173965	G	A	0.101431	0.0344525	0.00572079	1.72282e-09	163815
5	42436916	A	C	0.10083	0.0364674	0.0056631	1.20221e-10	163815
5	42829570	A	C	0.576309	0.0285121	0.00345174	1.46468e-16	163815
5	54873285	C	T	0.690583	-0.0224283	0.00369685	1.30725e-09	163815
5	67585143	G	A	0.340584	0.022062	0.00362473	1.1563e-09	163815
5	74298946	G	A	0.3228	-0.0202388	0.00365528	3.0841e-08	163815
5	74692776	A	G	0.287452	-0.0230907	0.00376104	8.2999e-10	163815
5	75003678	T	C	0.393017	-0.0249297	0.00349363	9.66507e-13	163815
5	77401152	G	A	0.245223	-0.0330258	0.00395032	6.30417e-17	163815
5	87561765	T	C	0.20607	-0.0237573	0.00424453	2.1824e-08	163815
5	95865500	T	C	0.60829	-0.0193568	0.00348902	2.89554e-08	163815
5	122709629	C	T	0.438316	-0.0335566	0.0034306	1.37024e-22	163815
5	123051626	G	A	0.60805	-0.0224062	0.00348892	1.34785e-10	163815
5	127357526	C	T	0.248336	0.027538	0.00395387	3.30042e-12	163815
5	129059497	A	G	0.923031	-0.0393644	0.00638804	7.19054e-10	163815
5	130282397	T	G	0.768734	0.0244861	0.00404531	1.4252e-09	163815
5	130618866	C	T	0.159296	-0.0301293	0.00466155	1.02686e-10	163815
5	130917261	G	A	0.171393	-0.0314553	0.00453041	3.84904e-12	163815
5	131282553	G	A	0.145349	-0.0330809	0.00485103	9.17598e-12	163815
5	131722951	C	T	0.400641	-0.0232295	0.0034962	3.05758e-11	163815
5	134363145	G	A	0.250808	-0.0270358	0.00392812	5.89612e-12	163815
5	137798297	C	A	0.132756	0.0287284	0.00503686	1.17488e-08	163815
5	139042547	A	G	0.371371	0.0237689	0.00355561	2.31789e-11	163815
5	141784697	G	A	0.388176	-0.0228308	0.00351839	8.6651e-11	163815
5	142623288	T	G	0.537117	0.0203847	0.00342708	2.71749e-09	163815
5	168268387	T	C	0.235952	-0.0251631	0.00401119	3.54526e-10	163815
5	170864021	G	T	0.202198	-0.0321734	0.004251	3.79698e-14	163815
5	171220503	T	C	0.42848	-0.0212522	0.00344502	6.88949e-10	163815
5	171276393	G	A	0.597149	0.022797	0.00347273	5.23379e-11	163815
5	172740329	G	A	0.305311	-0.021788	0.00369819	3.83359e-09	163815
5	172779475	C	T	0.264348	0.0272767	0.00389264	2.43983e-12	163815
5	176509193	C	T	0.685747	0.0325856	0.00393331	1.19448e-16	163815
5	176772737	C	T	0.622245	-0.0253893	0.00362407	2.4663e-12	163815
5	179729062	A	G	0.607356	0.0199594	0.00348595	1.03199e-08	163815
6	7231843	G	A	0.115455	-0.0352918	0.00549094	1.30269e-10	163815
6	7711052	A	G	0.498941	0.0346093	0.00341266	3.67778e-24	163815
6	19078274	A	G	0.19901	0.0248758	0.00426729	5.5724e-09	163815
6	19839415	C	T	0.0519397	0.0775045	0.0076784	5.97859e-24	163815
6	25829054	A	G	0.291144	-0.024653	0.00375234	5.04545e-11	163815
6	26184102	G	A	0.256375	-0.0361683	0.00391323	2.43436e-20	163815
6	26698728	G	A	0.218155	-0.0246003	0.00437577	1.89135e-08	163815
6	28323128	C	T	0.068682	-0.0375396	0.00677389	2.99814e-08	163815
6	28754520	C	T	0.271309	-0.0328944	0.0038267	8.32443e-18	163815
6	29069264	T	C	0.614245	0.0258364	0.00349124	1.36454e-13	163815
6	29355148	C	A	0.699678	0.0312978	0.00375937	8.47664e-17	163815
6	30730482	G	T	0.17165	0.0255452	0.00451791	1.56817e-08	163815
6	31002527	A	G	0.386062	-0.0265407	0.00353484	6.01948e-14	163815
6	31025713	C	A	0.451414	-0.0209199	0.00341578	9.11856e-10	163815
6	31351522	A	C	0.645333	-0.0364627	0.00356325	1.43507e-24	163815
6	31404766	T	C	0.0484838	-0.044382	0.00801046	3.02068e-08	163815
6	31698088	T	G	0.35418	0.019946	0.00356851	2.28165e-08	163815
6	31836827	T	G	0.674019	-0.0363962	0.00362962	1.17154e-23	163815
6	32189841	T	G	0.334646	0.0199105	0.0036081	3.42823e-08	163815
6	32221552	G	A	0.54309	-0.0316943	0.00341411	1.66181e-20	163815
6	32571508	G	A	0.612256	-0.0380063	0.00362594	1.06754e-25	163815
6	32609388	G	T	0.122299	0.0408602	0.00556797	2.17081e-13	163815
6	32682812	C	A	0.199634	0.0296509	0.00426404	3.57132e-12	163815
6	34183026	C	T	0.82503	-0.0549317	0.00448542	1.81116e-34	163815
6	34205823	A	G	0.0117645	0.0981957	0.0164575	2.42719e-09	163815
6	34372469	T	C	0.00295064	0.190614	0.0331924	9.33473e-09	163815
6	34492668	C	A	0.0435984	-0.0528369	0.00889104	2.80909e-09	163815
6	34623905	C	T	0.13686	0.0616364	0.00495033	1.43366e-35	163815
6	34755311	A	C	0.0937906	-0.0397381	0.0062475	2.01442e-10	163815
6	34960865	C	T	0.0191192	0.0696652	0.0124441	2.16847e-08	163815
6	35052667	G	A	0.0525655	-0.0459092	0.0076593	2.05282e-09	163815
6	35133074	A	G	0.105881	0.0526297	0.00557318	3.65411e-21	163815
6	35386872	C	T	0.106642	0.0545593	0.00552701	5.6222e-23	163815
6	35399279	G	A	0.0525227	-0.044589	0.00768581	6.58572e-09	163815
6	41903798	C	A	0.0134601	-0.141707	0.014991	3.33889e-21	163815
6	41924278	C	T	0.272136	0.0303698	0.00383826	2.54058e-15	163815
6	44792579	A	G	0.415543	0.0194399	0.00345853	1.90343e-08	163815
6	45128521	A	G	0.383847	0.020517	0.00350108	4.63204e-09	163815
6	50788778	A	C	0.17926	0.0359798	0.00444727	5.99166e-16	163815
6	53958294	A	G	0.0443193	0.0506294	0.00833596	1.25335e-09	163815
6	81050236	T	C	0.0806613	0.0390169	0.00627191	4.95544e-10	163815
6	101058886	G	A	0.531065	-0.0187855	0.00342276	4.06168e-08	163815
6	108876002	G	A	0.628941	0.0291779	0.00352889	1.36889e-16	163815
6	109728441	T	C	0.390439	-0.0298645	0.00349282	1.23866e-17	163815
6	110000639	A	G	0.384453	-0.029282	0.00350053	6.05665e-17	163815
6	126090608	A	G	0.526733	0.0232314	0.00341017	9.6333e-12	163815
6	126704795	C	T	0.436058	0.0424238	0.0034318	4.35211e-35	163815
6	126985351	G	A	0.490228	0.0379816	0.00340282	6.425e-29	163815
6	127270764	A	G	0.0527331	0.0429966	0.00767283	2.10103e-08	163815
6	130349119	C	T	0.758938	-0.0471776	0.00397536	1.80037e-32	163815
6	142701158	A	G	0.285881	-0.0305418	0.00377272	5.74391e-16	163815
6	142953957	A	G	0.327345	-0.020613	0.00363453	1.41851e-08	163815
6	151729237	T	G	0.280204	0.0231573	0.00383624	1.57876e-09	163815
6	152170247	G	A	0.455922	0.0314397	0.00343042	5.01194e-20	163815
6	156583467	A	C	0.830732	-0.0281224	0.00459507	9.3715e-10	163815
6	160775652	T	G	0.474094	0.0238494	0.00341782	3.0062e-12	163815
6	164105984	T	C	0.30659	0.0210959	0.00369441	1.13019e-08	163815
7	1270699	G	A	0.797143	0.0246385	0.00423847	6.14536e-09	163815
7	2859847	G	A	0.302369	-0.0414041	0.00370934	6.40033e-29	163815
7	18676842	G	T	0.0967433	-0.0322674	0.00576139	2.13926e-08	163815
7	23477027	A	C	0.242562	-0.0233635	0.00399142	4.82455e-09	163815
7	28212824	T	C	0.701299	-0.0305425	0.00372915	2.62667e-16	163815
7	28772017	A	G	0.458634	-0.0187634	0.00343355	4.6431e-08	163815
7	46253546	C	A	0.54383	0.0228225	0.00343989	3.26259e-11	163815
7	46577056	A	G	0.562818	-0.024033	0.0034375	2.73152e-12	163815
7	76682610	T	C	0.155391	0.032436	0.00500012	8.77875e-11	163815
7	92253972	G	A	0.323033	0.0483867	0.00363818	2.43863e-40	163815
7	92566685	A	G	0.117316	-0.0393359	0.00533097	1.60533e-13	163815
7	93312679	C	T	0.418927	0.0231802	0.00347282	2.48421e-11	163815
7	121965345	A	G	0.364408	0.0212303	0.00353768	1.96268e-09	163815
7	150516404	T	C	0.173839	0.0249044	0.00451262	3.41786e-08	163815
7	150680506	T	G	0.62672	0.0399011	0.00353049	1.31785e-29	163815
8	10519285	C	T	0.566664	-0.0187993	0.003438	4.55558e-08	163815
8	10856474	T	C	0.428894	-0.0198948	0.0034541	8.43798e-09	163815
8	25245151	A	G	0.388989	0.0213439	0.00352665	1.4322e-09	163815
8	49383858	A	G	0.240712	0.0249973	0.00398114	3.41751e-10	163815
8	56972715	G	A	0.128585	0.0409369	0.0051863	2.96157e-15	163815
8	57154653	C	T	0.108959	-0.0662663	0.00547565	1.06547e-33	163815
8	57665019	G	T	0.693794	0.0215352	0.00371382	6.69645e-09	163815
8	77761919	C	T	0.0516864	-0.0461448	0.00769024	1.97203e-09	163815
8	78160179	T	C	0.284382	0.0367679	0.00377869	2.27001e-22	163815
8	95512399	G	A	0.22438	-0.0245825	0.00408427	1.76061e-09	163815
8	116636281	A	C	0.600307	-0.028057	0.00348421	8.1592e-16	163815
8	120449997	A	G	0.249037	-0.0254299	0.00394304	1.12666e-10	163815
8	120596023	A	G	0.944685	0.0428563	0.00746329	9.35737e-09	163815
8	126498265	C	A	0.240552	-0.0237506	0.00404149	4.19323e-09	163815
8	129224182	G	A	0.268791	0.0217082	0.00386726	1.98779e-08	163815
8	130719623	G	A	0.230781	-0.0317615	0.00403695	3.6346e-15	163815
8	135769607	C	T	0.706159	-0.034722	0.00374307	1.77443e-20	163815
8	135844136	G	A	0.294949	-0.0242585	0.00374606	9.46183e-11	163815
9	90874500	A	G	0.609258	-0.0209422	0.00352509	2.84041e-09	163815
9	94180339	T	C	0.338889	-0.0218476	0.00359857	1.27239e-09	163815
9	95515900	A	G	0.140826	-0.0288106	0.00490296	4.20697e-09	163815
9	97595465	G	A	0.0167726	-0.0764575	0.0137865	2.93035e-08	163815
9	97787336	A	G	0.0843416	-0.03482	0.00611738	1.25784e-08	163815
9	97942359	C	A	0.0157551	-0.0814572	0.0144383	1.68597e-08	163815
9	98298352	G	A	0.333045	0.033113	0.00361522	5.27952e-20	163815
9	98368761	T	C	0.256939	-0.0254853	0.00393933	9.86287e-11	163815
9	99101679	T	C	0.193408	0.0360182	0.00431562	7.11463e-17	163815
9	109644865	C	T	0.314738	0.0240177	0.00369079	7.66494e-11	163815
9	109923051	T	G	0.146852	-0.027487	0.00486665	1.62552e-08	163815
9	111774463	T	G	0.0755189	0.0412142	0.00644745	1.63811e-10	163815
9	118181330	C	A	0.0723522	-0.0429293	0.00666845	1.21657e-10	163815
9	118490568	C	T	0.0815811	-0.0370928	0.00626747	3.25934e-09	163815
9	119129257	T	C	0.199945	-0.0391302	0.00426304	4.40223e-20	163815
9	119416704	T	C	0.681642	-0.0242893	0.00365051	2.86766e-11	163815
9	123503438	G	A	0.689344	-0.021974	0.00370628	3.0565e-09	163815
9	137256078	G	A	0.237765	-0.0226095	0.00401037	1.7257e-08	163815
9	139094805	C	T	0.346443	-0.0229236	0.00360169	1.96208e-10	163815
10	4961278	T	C	0.133491	-0.0344133	0.00502157	7.25242e-12	163815
10	25056118	A	G	0.730881	-0.023067	0.00384353	1.95876e-09	163815
10	52762887	T	C	0.235616	-0.0223977	0.00402277	2.58489e-08	163815
10	69933969	G	A	0.497793	0.0192012	0.0034017	1.65855e-08	163815
10	70275266	C	T	0.443257	0.0233157	0.00346315	1.67314e-11	163815
10	77210191	C	T	0.538599	-0.0233704	0.00343579	1.0349e-11	163815
10	79543740	C	T	0.0174767	-0.083781	0.0131298	1.76436e-10	163815
10	81136129	C	A	0.503455	-0.0223644	0.00340797	5.31057e-11	163815
10	81228378	T	C	0.156474	0.0264113	0.00469442	1.84625e-08	163815
10	89772989	C	T	0.446423	0.0190412	0.00343622	3.00661e-08	163815
10	96023077	T	C	0.43208	0.0242974	0.00343874	1.60329e-12	163815
10	102317557	T	G	0.209655	-0.0257346	0.00422872	1.16261e-09	163815
10	102689217	T	C	0.433863	0.0257226	0.00345188	9.25447e-14	163815
10	104487871	T	C	0.517362	-0.0216588	0.00340996	2.13628e-10	163815
10	104776527	G	A	0.077274	0.0444935	0.00636678	2.79133e-12	163815
10	104952499	C	T	0.077052	0.0414256	0.00637221	8.00255e-11	163815
10	105059896	T	C	0.0835383	0.0386715	0.00637896	1.34431e-09	163815
10	124138804	A	G	0.411354	-0.0248445	0.00346068	7.04728e-13	163815
10	126688047	T	C	0.178856	0.0275268	0.00447194	7.50402e-10	163815
11	2171601	T	C	0.184539	-0.0286928	0.00441791	8.34655e-11	163815
11	2809196	G	A	0.117046	0.0386587	0.00532798	4.01055e-13	163815
11	2813322	C	T	0.0192112	-0.10626	0.0127998	1.03379e-16	163815
11	10015793	A	G	0.519821	-0.0187247	0.00341367	4.13553e-08	163815
11	10303939	T	C	0.491008	-0.0225962	0.00340593	3.2694e-11	163815
11	27653138	G	A	0.730293	0.0237082	0.00385514	7.77797e-10	163815
11	27686196	G	T	0.667897	-0.0310814	0.00361841	8.78768e-18	163815
11	29254490	C	T	0.42773	0.0193211	0.00345692	2.28593e-08	163815
11	30408954	G	A	0.3932	0.022627	0.00350227	1.04531e-10	163815
11	43877934	C	A	0.290532	0.0237155	0.00375131	2.58993e-10	163815
11	65961498	G	T	0.05397	-0.049514	0.00772981	1.50187e-10	163815
11	66226524	G	A	0.0696118	-0.0497452	0.00671254	1.26152e-13	163815
11	66501624	T	C	0.0742789	-0.0506228	0.00649567	6.56584e-15	163815
11	66988048	C	A	0.0832189	-0.0568011	0.00617733	3.7888e-20	163815
11	67242216	G	A	0.0566523	-0.0454675	0.00737379	7.01574e-10	163815
11	68388220	G	A	0.16775	-0.0444544	0.0045549	1.70073e-22	163815
11	68699775	G	A	0.549593	-0.0217349	0.00342176	2.13148e-10	163815
11	69445284	C	A	0.547557	-0.0214098	0.0034426	5.01242e-10	163815
11	118657311	C	A	0.414546	0.0200598	0.0034671	7.23177e-09	163815
12	991306	G	A	0.210541	0.0247136	0.00417121	3.13278e-09	163815
12	3387697	T	C	0.172865	0.0290557	0.00451532	1.23871e-10	163815
12	4384844	T	G	0.0209339	0.192599	0.0131118	8.14612e-49	163815
12	11862815	A	G	0.640806	-0.0229944	0.00355605	1.00723e-10	163815
12	24077348	C	T	0.45176	-0.024723	0.00343155	5.84591e-13	163815
12	28270446	G	T	0.284805	-0.022571	0.00378333	2.43776e-09	163815
12	46783653	G	A	0.694942	0.0283629	0.00370137	1.82911e-14	163815
12	50263148	G	A	0.38418	0.0260118	0.00349835	1.04729e-13	163815
12	56364321	A	G	0.339465	-0.021469	0.00360081	2.49286e-09	163815
12	66351826	T	C	0.509373	-0.047866	0.00340848	8.99993e-45	163815
12	77450413	C	T	0.701977	0.0261888	0.00375192	2.96093e-12	163815
12	77702161	T	C	0.25771	0.0232191	0.00388666	2.319e-09	163815
12	93982332	G	A	0.225341	0.0437009	0.00407999	9.22346e-27	163815
12	94133284	A	G	0.450344	-0.0223991	0.00345139	8.61451e-11	163815
12	102382052	A	G	0.495806	-0.0191472	0.00342745	2.32182e-08	163815
12	102415256	T	C	0.203092	0.0262773	0.00424157	5.83558e-10	163815
12	102710172	A	G	0.07755	0.0370701	0.00639069	6.61822e-09	163815
12	103081192	A	G	0.479598	-0.0231769	0.00341669	1.17738e-11	163815
12	111634281	T	G	0.139587	0.0282049	0.00491551	9.60051e-09	163815
12	111884608	T	C	0.517895	0.0219968	0.00341149	1.13755e-10	163815
12	112200150	T	C	0.587937	0.0192743	0.00348537	3.2062e-08	163815
12	116196322	G	A	0.799365	0.0303991	0.00434527	2.64561e-12	163815
12	120520863	C	T	0.02747	-0.0603927	0.0106199	1.29694e-08	163815
12	120867798	A	G	0.0391499	-0.0629369	0.00879534	8.3589e-13	163815
12	122265106	T	C	0.555288	-0.0223939	0.00343125	6.75323e-11	163815
12	122675576	C	T	0.330819	0.0269906	0.00366631	1.82313e-13	163815
12	123024476	G	T	0.0882558	-0.0477809	0.00614418	7.49226e-15	163815
12	123292503	A	C	0.270292	-0.0237703	0.00386406	7.68688e-10	163815
12	123593382	C	T	0.188132	0.0294747	0.00436867	1.51607e-11	163815
12	123901143	T	C	0.806885	-0.0285129	0.00432568	4.36569e-11	163815
12	124373678	T	C	0.47812	-0.0215379	0.00342342	3.15538e-10	163815
12	124826462	C	T	0.159567	0.0359401	0.00464903	1.07595e-14	163815
13	27054201	C	T	0.418461	0.0191376	0.00349574	4.39238e-08	163815
13	30169861	C	A	0.210268	0.0271543	0.0042381	1.48622e-10	163815
13	40788838	T	G	0.334594	0.021237	0.00368684	8.41572e-09	163815
13	50349898	G	A	0.0223545	0.113479	0.0115062	6.14659e-23	163815
13	50465821	G	A	0.200362	-0.0237458	0.00427326	2.75131e-08	163815
13	50655989	G	T	0.0190992	0.155294	0.0126962	2.184e-34	163815
13	50811673	T	C	0.233304	-0.0290052	0.00410562	1.61546e-12	163815
13	51088194	A	G	0.0156231	0.125117	0.0143817	3.3558e-18	163815
13	51116901	G	T	0.215542	-0.0484775	0.00413292	9.25487e-32	163815
13	54107583	G	T	0.129111	0.0294884	0.00512684	8.84696e-09	163815
13	59174647	C	T	0.595399	0.0236551	0.0035047	1.48806e-11	163815
13	78474468	A	C	0.765655	0.0276626	0.00402971	6.68792e-12	163815
13	99583701	T	C	0.698675	-0.0207517	0.00370952	2.22021e-08	163815
14	21545230	A	G	0.223962	-0.0258064	0.00410443	3.23555e-10	163815
14	21962672	C	T	0.144935	-0.0269367	0.0048369	2.56603e-08	163815
14	23789955	A	G	0.162928	0.030598	0.00461003	3.2056e-11	163815
14	24844054	A	G	0.660885	-0.0198347	0.00359542	3.46029e-08	163815
14	25947436	C	T	0.680564	0.0280083	0.00366149	2.02945e-14	163815
14	60798009	T	G	0.385299	0.0352834	0.00352954	1.60209e-23	163815
14	61072875	T	C	0.61318	-0.0363454	0.00350281	3.24401e-25	163815
14	70439185	C	A	0.42954	0.0197845	0.00345448	1.02273e-08	163815
14	79943606	C	T	0.22293	0.0246424	0.00415748	3.08694e-09	163815
14	93112311	G	A	0.164752	0.0258389	0.00470091	3.87841e-08	163815
14	103837816	T	C	0.772969	-0.0222079	0.00406464	4.67077e-08	163815
15	38526382	T	G	0.534096	-0.0198735	0.00340748	5.4767e-09	163815
15	42015575	A	G	0.00679334	-0.148826	0.0212681	2.61381e-12	163815
15	42096146	C	A	0.182313	0.0249002	0.0044119	1.66544e-08	163815
15	44028047	C	T	0.0241219	-0.0614374	0.0111807	3.91375e-08	163815
15	48684958	C	T	0.0902237	-0.0331559	0.00593822	2.36143e-08	163815
15	67000117	C	A	0.241239	0.0261858	0.00399547	5.62283e-11	163815
15	67457698	A	G	0.058618	0.0459822	0.0072372	2.10893e-10	163815
15	67812346	C	T	0.0224502	0.0658641	0.0115662	1.23937e-08	163815
15	86326348	T	G	0.529917	-0.0234351	0.00350012	2.15602e-11	163815
15	89386652	G	A	0.18798	-0.0250365	0.00435797	9.20947e-09	163815
15	89397827	A	G	0.0297553	-0.0821418	0.0100025	2.18866e-16	163815
15	99180205	T	C	0.157048	-0.0408154	0.00470184	3.96795e-18	163815
16	783865	T	C	0.230122	0.0344043	0.00404953	1.98041e-17	163815
16	1113847	T	G	0.592693	-0.022294	0.00347964	1.48832e-10	163815
16	2140010	A	G	0.184888	-0.0272504	0.00439769	5.78601e-10	163815
16	2268737	A	G	0.263795	0.0351914	0.00391582	2.56714e-19	163815
16	4013467	C	T	0.621466	0.0210164	0.00351338	2.21097e-09	163815
16	4422305	G	A	0.74617	0.0220361	0.00392819	2.02981e-08	163815
16	4760136	G	A	0.0130133	-0.0864573	0.0151303	1.10416e-08	163815
16	4899968	C	A	0.352311	0.025062	0.00362281	4.60248e-12	163815
16	15125441	T	G	0.295861	-0.0226846	0.00372765	1.16389e-09	163815
16	28508447	A	G	0.431293	0.0219434	0.00345361	2.10691e-10	163815
16	28883241	A	G	0.404142	0.0194776	0.00348079	2.20042e-08	163815
16	29994922	C	T	0.484328	0.0397935	0.00341761	2.5427e-31	163815
16	30343843	G	T	0.328054	-0.0256063	0.00365194	2.36383e-12	163815
16	53517242	G	A	0.302766	0.0256566	0.00370316	4.27546e-12	163815
16	53800954	T	C	0.404111	0.0619006	0.0034701	4.16306e-71	163815
16	68403966	A	G	0.713866	-0.0223179	0.00377488	3.38218e-09	163815
16	71998398	C	T	0.328823	-0.0202435	0.00369008	4.11906e-08	163815
16	72540484	T	G	0.130755	-0.0294471	0.00504608	5.36845e-09	163815
16	81663793	G	A	0.413884	0.0196163	0.00346497	1.50468e-08	163815
16	89573216	C	T	0.439968	-0.0207692	0.00350966	3.27056e-09	163815
17	7366619	T	C	0.131975	0.0408326	0.00502858	4.68996e-16	163815
17	7559037	C	T	0.198654	-0.0297101	0.00435216	8.72972e-12	163815
17	7571752	T	G	0.0129115	0.150971	0.0153709	9.19553e-23	163815
17	8027593	G	T	0.601364	0.0190993	0.00349934	4.82328e-08	163815
17	27889986	T	C	0.656518	0.0208665	0.00358113	5.66061e-09	163815
17	28569376	G	A	0.0642479	-0.0436889	0.00698047	3.89072e-10	163815
17	28890641	G	A	0.0724888	-0.046934	0.00657581	9.55191e-13	163815
17	29206421	G	T	0.232925	-0.045521	0.00419014	1.75138e-27	163815
17	29561610	T	C	0.304169	0.025654	0.0036998	4.10895e-12	163815
17	36925750	G	A	0.560732	0.02116	0.00344633	8.27736e-10	163815
17	39258773	A	G	0.666685	-0.0262549	0.00369148	1.14602e-12	163815
17	42778134	T	C	0.192475	0.0247615	0.00432128	1.00529e-08	163815
17	43147554	A	G	0.2253	0.0242914	0.00408033	2.63327e-09	163815
17	43218677	G	A	0.270708	-0.0308931	0.00383852	8.45894e-16	163815
17	45905622	G	A	0.0701871	-0.0366196	0.00669005	4.41276e-08	163815
17	46188183	G	T	0.0378487	-0.0545133	0.00894245	1.08991e-09	163815
17	46464895	A	G	0.0369477	-0.053022	0.00905578	4.77793e-09	163815
17	47063204	A	C	0.0892796	0.0342504	0.0060757	1.73053e-08	163815
17	54778904	C	T	0.311377	0.0212361	0.00368607	8.36766e-09	163815
17	59494574	C	T	0.667929	-0.0244071	0.00360901	1.35784e-11	163815
17	61763208	A	G	0.273912	0.0284316	0.00381784	9.59257e-14	163815
17	62017421	A	G	0.638894	0.0357692	0.00357302	1.38606e-23	163815
17	63561592	G	T	0.155771	-0.0327378	0.00473109	4.5419e-12	163815
17	68169005	A	G	0.117217	-0.0331902	0.00532957	4.74922e-10	163815
17	71123063	A	G	0.385865	-0.0220006	0.00353515	4.87767e-10	163815
17	79093822	A	G	0.394267	-0.0213341	0.00352874	1.4897e-09	163815
18	20708321	G	A	0.786885	0.0407193	0.00418584	2.32605e-22	163815
18	21109466	G	T	0.464588	-0.0228241	0.00341644	2.38619e-11	163815
18	35129076	C	A	0.752909	0.0291311	0.0039823	2.58295e-13	163815
18	46816178	T	C	0.447044	0.0219449	0.00344681	1.9363e-10	163815
18	56879827	T	C	0.192677	-0.0266782	0.00432769	7.08491e-10	163815
18	57757813	G	A	0.017396	-0.0757969	0.0133964	1.53398e-08	163815
18	57851763	A	G	0.236456	0.0681793	0.00400539	6.4267e-65	163815
18	58085333	T	C	0.0202947	-0.0972351	0.0121043	9.56803e-16	163815
18	74973925	G	A	0.0419752	-0.0550997	0.00849713	8.92723e-11	163815
19	2155042	G	A	0.40115	0.0265397	0.00349056	2.90246e-14	163815
19	4910021	A	C	0.436711	0.0214261	0.00347308	6.87919e-10	163815
19	8670147	C	T	0.0359144	-0.0768036	0.00948512	5.65846e-16	163815
19	10265044	G	A	0.00410082	-0.165449	0.0291361	1.36123e-08	163815
19	10331011	T	C	0.828794	0.0270402	0.00459701	4.05804e-09	163815
19	10754905	G	T	0.663105	-0.0278692	0.00360553	1.08529e-14	163815
19	34307002	G	A	0.657383	0.0200794	0.00359887	2.41793e-08	163815
19	41932120	C	T	0.612196	-0.0208892	0.00349007	2.16429e-09	163815
19	46179043	G	A	0.192672	-0.0240384	0.00430637	2.38059e-08	163815
19	47559089	T	C	0.741364	0.0295206	0.00394646	7.45368e-14	163815
19	54760691	C	T	0.246625	0.0233581	0.00397944	4.37438e-09	163815
19	55879672	C	T	0.0216769	-0.0687748	0.0116732	3.83084e-09	163815
19	56039282	A	G	0.0253792	-0.071157	0.0108538	5.54604e-11	163815
20	6495414	C	A	0.401121	-0.0201015	0.00348296	7.87678e-09	163815
20	6685377	C	T	0.404017	-0.0205902	0.00348885	3.60449e-09	163815
20	20069826	G	T	0.277899	-0.0222757	0.00381938	5.4779e-09	163815
20	21217976	A	C	0.667137	-0.0292453	0.00361666	6.19286e-16	163815
20	31874762	T	C	0.022385	-0.0648054	0.0115133	1.81816e-08	163815
20	32023286	T	C	0.682986	0.0281823	0.00367368	1.71039e-14	163815
20	32287917	C	T	0.273124	-0.0352706	0.00385759	6.13088e-20	163815
20	32606735	A	C	0.362784	0.0274031	0.00354168	1.02126e-14	163815
20	32678560	T	C	0.0190402	-0.0874567	0.0128912	1.17117e-11	163815
20	32955423	A	G	0.510228	-0.0367224	0.00341263	5.38589e-27	163815
20	33287078	G	A	0.435416	0.0402836	0.00345268	1.92654e-31	163815
20	33610105	T	C	0.0228633	-0.0842954	0.012031	2.45291e-12	163815
20	33690010	C	T	0.900537	0.0381498	0.00575355	3.35226e-11	163815
20	33694020	C	T	0.0147819	0.092296	0.0156807	3.96522e-09	163815
20	33772243	G	A	0.272255	0.0350412	0.00382963	5.75424e-20	163815
20	34025756	A	G	0.402433	0.0711333	0.00345692	5.79213e-94	163815
20	34282053	A	G	0.172464	0.0647207	0.00450364	8.42991e-47	163815
20	34297783	T	C	0.0638338	0.0542618	0.00709158	1.99611e-14	163815
20	34348568	C	T	0.0205108	-0.0807016	0.0124314	8.50858e-11	163815
20	34545495	A	G	0.912425	0.0417311	0.00619889	1.67865e-11	163815
20	34551507	A	G	0.165936	0.0635405	0.00458229	1.06964e-43	163815
20	34732055	G	A	0.0272723	-0.0687831	0.0108024	1.92803e-10	163815
20	34820813	T	C	0.236698	0.0423231	0.00402275	7.05092e-26	163815
20	34848116	C	T	0.0586152	0.0530738	0.00734638	5.0517e-13	163815
20	35050323	T	C	0.926627	0.0442843	0.00661647	2.19272e-11	163815
20	35072641	A	G	0.0187681	-0.0808343	0.0129458	4.27431e-10	163815
20	35358220	C	T	0.0193299	-0.0807552	0.0124495	8.80372e-11	163815
20	35365000	T	C	0.0814303	-0.0458883	0.00622351	1.6714e-13	163815
20	35770553	A	C	0.960724	0.0538116	0.00911374	3.54526e-09	163815
20	35793260	T	C	0.0635679	-0.0549464	0.00728474	4.62815e-14	163815
20	43503276	C	A	0.217071	0.0226519	0.00413702	4.37157e-08	163815
20	46228667	G	A	0.35595	-0.0196474	0.00354858	3.08678e-08	163815
20	50951298	A	G	0.18976	-0.0304107	0.00434385	2.55369e-12	163815
20	51209603	A	G	0.190472	-0.0266707	0.00435195	8.8942e-10	163815
21	39673981	C	T	0.570444	-0.0227316	0.00343736	3.77514e-11	163815
22	42070374	A	C	0.0962671	-0.0362802	0.00578334	3.54519e-10	163815

## Sheet: Table S8
chr_name	chr_position	reference_allele	effect_allele	allelefrequency_effect	effect_weight	effect_weight_se	p_value	sample_size
1	11214584	A	C	0.239892	0.0239988	0.00408525	4.24904e-09	163764
1	21584941	T	C	0.600362	0.0191946	0.00347935	3.45898e-08	163764
1	23400969	T	C	0.326028	-0.0206828	0.00364358	1.37716e-08	163764
1	32127953	G	A	0.412816	-0.0188545	0.00345791	4.97242e-08	163764
1	33802817	A	G	0.353665	-0.0223492	0.00358778	4.69799e-10	163764
1	41544279	G	T	0.664282	-0.0355196	0.00361222	8.22027e-23	163764
1	41821779	G	A	0.434501	-0.0224327	0.00346515	9.58337e-11	163764
1	49588464	G	A	0.656811	-0.0203515	0.00359224	1.46933e-08	163764
1	50263773	C	T	0.681264	-0.0203278	0.00368596	3.49437e-08	163764
1	50612250	A	G	0.209783	0.0246559	0.0041932	4.11114e-09	163764
1	50909985	G	A	0.0931107	0.0332994	0.00585923	1.32398e-08	163764
1	51391845	C	T	0.0887222	0.0334272	0.00598505	2.33908e-08	163764
1	72724409	A	C	0.202241	-0.0322704	0.00425568	3.39671e-14	163764
1	78086718	C	T	0.0811476	0.052336	0.00646404	5.69504e-16	163764
1	78450517	C	A	0.123685	0.0555883	0.00525674	3.98194e-26	163764
1	97276688	T	C	0.335867	0.0204424	0.00360143	1.37949e-08	163764
1	154994978	G	T	0.267508	0.0392953	0.00385521	2.17189e-24	163764
1	155306195	T	C	0.0285233	0.0594447	0.0105738	1.89192e-08	163764
1	155321214	C	T	0.0226178	0.0733208	0.0114843	1.72514e-10	163764
1	155661719	C	T	0.0225487	0.074799	0.0115486	9.38962e-11	163764
1	156078376	C	T	0.022493	0.0700639	0.0117408	2.41306e-09	163764
1	172227532	A	G	0.171514	0.0278564	0.00455995	1.00534e-09	163764
1	176810326	A	C	0.545569	0.025508	0.00343281	1.08587e-13	163764
1	177843479	C	T	0.214573	0.0330158	0.00418791	3.20046e-15	163764
1	180905694	C	T	0.316076	0.0234201	0.00366845	1.7275e-10	163764
1	184014199	A	G	0.360161	0.020099	0.00358515	2.0718e-08	163764
1	201870221	A	G	0.341276	0.0268041	0.00359286	8.66997e-14	163764
1	205689807	T	G	0.425457	-0.0243371	0.00345258	1.8096e-12	163764
1	214608704	A	G	0.395523	-0.0227823	0.00348481	6.27054e-11	163764
1	218597044	G	A	0.287204	0.0225168	0.00376485	2.22504e-09	163764
2	466003	G	A	0.0498186	-0.0677347	0.00784708	6.09028e-18	163764
2	633063	G	A	0.80918	0.0540057	0.00447252	1.47929e-33	163764
2	9776569	C	T	0.324877	0.0204511	0.00363592	1.86088e-08	163764
2	23896049	A	G	0.725339	0.0301787	0.00381784	2.70332e-15	163764
2	24227450	G	A	0.450776	0.0216348	0.0034393	3.17311e-10	163764
2	27730940	T	C	0.606473	0.0383463	0.00348141	3.32532e-28	163764
2	28246841	G	A	0.117302	-0.0331284	0.00529509	3.94828e-10	163764
2	28529424	A	G	0.596929	-0.0200297	0.00348041	8.68011e-09	163764
2	33359565	G	A	0.0700765	-0.0446347	0.00667409	2.27342e-11	163764
2	38055143	G	A	0.940778	0.039564	0.00722114	4.28581e-08	163764
2	42453715	T	G	0.129493	-0.0301104	0.00509171	3.35348e-09	163764
2	42704526	T	C	0.849649	0.030044	0.00486255	6.48014e-10	163764
2	45001464	G	A	0.186895	0.0241527	0.00439858	4.0022e-08	163764
2	56028127	C	T	0.201457	-0.0244065	0.00425829	9.97122e-09	163764
2	70271143	A	C	0.0211033	-0.0660276	0.0119631	3.40892e-08	163764
2	71678520	T	G	0.576276	-0.0211992	0.00346402	9.389e-10	163764
2	85757616	C	T	0.126149	0.0291024	0.00513555	1.4568e-08	163764
2	169742272	C	T	0.326946	0.0218373	0.00365214	2.2453e-09	163764
2	171920813	C	T	0.610503	0.0215678	0.00350831	7.8826e-10	163764
2	172161662	C	A	0.413051	0.0231446	0.00352099	4.93531e-11	163764
2	172415011	T	G	0.248878	-0.0343336	0.00395954	4.31686e-18	163764
2	176962958	G	A	0.346803	0.021661	0.00357018	1.30434e-09	163764
2	201353154	C	T	0.0466841	0.0454048	0.00808787	1.98094e-08	163764
2	211540507	C	A	0.316553	0.0231019	0.00366851	3.03517e-10	163764
2	218126181	A	G	0.714049	0.0276272	0.00379377	3.29735e-13	163764
2	218289247	G	T	0.684916	0.0299131	0.0036733	3.87037e-16	163764
2	223956410	T	C	0.782439	0.0236593	0.00415029	1.19561e-08	163764
2	225357325	T	C	0.00420452	0.152734	0.0275918	3.10872e-08	163764
2	227103717	A	C	0.647957	0.0248696	0.00357085	3.30547e-12	163764
2	227338130	G	A	0.272976	0.0235292	0.00382798	7.9326e-10	163764
2	233094868	C	T	0.0320156	0.052886	0.00965961	4.38241e-08	163764
2	233120444	C	T	0.111068	-0.0359597	0.00542209	3.32045e-11	163764
2	241424474	G	A	0.312198	0.0204548	0.00367663	2.64868e-08	163764
3	13829632	A	G	0.51314	-0.0211321	0.00343133	7.35812e-10	163764
3	25122201	C	A	0.579207	0.019206	0.00346497	2.97914e-08	163764
3	38529825	C	T	0.556164	0.0221256	0.00343465	1.18327e-10	163764
3	46718298	A	G	0.764861	0.0242344	0.00408551	3.00236e-09	163764
3	49774658	G	A	0.332594	-0.0244707	0.00362161	1.41475e-11	163764
3	50190346	G	A	0.426421	0.0257095	0.00344632	8.69541e-14	163764
3	52551010	C	T	0.0874551	0.0350001	0.00602601	6.32735e-09	163764
3	52844733	C	T	0.115416	0.0328621	0.00532234	6.6583e-10	163764
3	56686329	T	C	0.357024	-0.0250056	0.00355565	2.03479e-12	163764
3	61191923	T	C	0.346504	-0.0228522	0.00368392	5.5445e-10	163764
3	85671676	T	C	0.352425	-0.0232664	0.00359443	9.63945e-11	163764
3	129020778	A	G	0.777826	0.024904	0.00411024	1.37245e-09	163764
3	141101961	C	T	0.446358	0.046963	0.0034202	6.98634e-43	163764
3	169831268	T	C	0.00723297	0.126259	0.0200809	3.23368e-10	163764
3	170727351	G	A	0.281549	0.0214688	0.00379291	1.51413e-08	163764
3	172126421	G	A	0.470265	0.0290909	0.0034268	2.09734e-17	163764
3	183976103	C	T	0.176015	-0.0335361	0.0044829	7.41919e-14	163764
3	185548663	G	A	0.127761	0.0415124	0.00516278	8.99194e-16	163764
4	1749160	G	A	0.33163	0.0224022	0.00362902	6.71347e-10	163764
4	17864014	T	C	0.155201	-0.0485516	0.00470454	5.81392e-25	163764
4	45186139	G	A	0.435156	0.0246165	0.00344575	9.10212e-13	163764
4	57768686	G	A	0.388488	-0.0191692	0.00349798	4.25775e-08	163764
4	82145244	T	G	0.292348	0.0250045	0.0037444	2.43253e-11	163764
4	101086037	G	A	0.0564937	0.0444028	0.00740076	1.98021e-09	163764
4	106258141	A	C	0.417046	-0.0199867	0.00346237	7.82203e-09	163764
4	145521867	A	G	0.466063	0.0218143	0.00342212	1.84052e-10	163764
4	145566864	T	C	0.830803	0.0437778	0.00454464	5.88921e-22	163764
4	145868370	C	T	0.431541	-0.0335104	0.0034417	2.13481e-22	163764
4	146123051	T	G	0.327654	0.0276179	0.00364245	3.41481e-14	163764
5	36787962	G	A	0.435439	-0.0223212	0.00345413	1.03499e-10	163764
5	37041593	C	T	0.568555	0.0198196	0.00344436	8.72069e-09	163764
5	37294473	T	C	0.292763	-0.0219216	0.003751	5.09948e-09	163764
5	42173965	G	A	0.10146	0.0315835	0.00572427	3.44421e-08	163764
5	42436916	A	C	0.100852	0.0330135	0.00566671	5.69221e-09	163764
5	42829570	A	C	0.576336	0.0262955	0.00345427	2.70338e-14	163764
5	55014771	T	C	0.699608	-0.0208691	0.0037229	2.0786e-08	163764
5	67596088	G	A	0.460251	-0.0211409	0.00341524	6.02456e-10	163764
5	74692776	A	G	0.287445	-0.0234806	0.00376401	4.43706e-10	163764
5	75003678	T	C	0.393005	-0.0259737	0.00349627	1.0996e-13	163764
5	77446725	T	C	0.235638	-0.0290551	0.00400917	4.27517e-13	163764
5	87697533	C	T	0.210272	-0.027036	0.00419489	1.15926e-10	163764
5	88055481	T	C	0.781912	0.0227	0.00415239	4.59061e-08	163764
5	122709629	C	T	0.43833	-0.0302006	0.00343333	1.42714e-18	163764
5	123051626	G	A	0.608059	-0.0202975	0.00349174	6.1472e-09	163764
5	129059497	A	G	0.923031	-0.0353222	0.00639291	3.29597e-08	163764
5	130618866	C	T	0.159305	-0.0278691	0.00466472	2.31364e-09	163764
5	130917261	G	A	0.171395	-0.0289774	0.00453373	1.64702e-10	163764
5	131282553	G	A	0.145367	-0.0301364	0.00485426	5.37129e-10	163764
5	131722951	C	T	0.400587	-0.0197013	0.00349891	1.79765e-08	163764
5	134371333	C	A	0.249875	-0.0218683	0.00393482	2.73892e-08	163764
5	134586980	G	A	0.454169	-0.0196825	0.00343104	9.67647e-09	163764
5	137603293	G	A	0.21382	0.0229465	0.00416231	3.53454e-08	163764
5	139042547	A	G	0.371384	0.0218063	0.00355802	8.87667e-10	163764
5	141775868	A	G	0.271368	-0.025216	0.0038686	7.14016e-11	163764
5	168268387	T	C	0.235944	-0.0241897	0.00401385	1.67843e-09	163764
5	170858194	C	A	0.202053	-0.025791	0.00424503	1.23812e-09	163764
5	171220503	T	C	0.428469	-0.0193248	0.00344749	2.08023e-08	163764
5	171276393	G	A	0.59717	0.0228337	0.00347538	5.04146e-11	163764
5	172779475	C	T	0.264352	0.0250628	0.00389561	1.24947e-10	163764
5	176509193	C	T	0.685732	0.0300703	0.00393625	2.19544e-14	163764
5	176772737	C	T	0.62225	-0.0227794	0.00362667	3.37101e-10	163764
5	179729062	A	G	0.607379	0.0190789	0.00348837	4.5251e-08	163764
6	7231843	G	A	0.115446	-0.0341923	0.005495	4.9063e-10	163764
6	7711052	A	G	0.498959	0.033719	0.00341524	5.5264e-23	163764
6	19078274	A	G	0.198993	0.0233145	0.00427056	4.78588e-08	163764
6	19839415	C	T	0.0519437	0.0704004	0.0076839	5.14774e-20	163764
6	25829054	A	G	0.291152	-0.0242356	0.00375511	1.0922e-10	163764
6	26184102	G	A	0.256366	-0.0334577	0.00391625	1.3153e-17	163764
6	28754520	C	T	0.271296	-0.0309125	0.00382968	6.97107e-16	163764
6	29069264	T	C	0.614219	0.0225459	0.00349377	1.09832e-10	163764
6	29355148	C	A	0.699695	0.0292129	0.00376201	8.19661e-15	163764
6	31066633	A	G	0.159145	0.0294873	0.0046657	2.62206e-10	163764
6	31326324	C	T	0.589178	-0.0269543	0.00348361	1.0199e-14	163764
6	31404766	T	C	0.0484836	-0.0438876	0.00801609	4.383e-08	163764
6	31600820	A	G	0.197809	0.03763	0.00427803	1.42985e-18	163764
6	31944036	G	T	0.402128	-0.0310277	0.00348154	5.05902e-19	163764
6	32221552	G	A	0.543039	-0.0284835	0.0034166	7.69106e-17	163764
6	32600555	C	T	0.11779	-0.0329734	0.0058375	1.62073e-08	163764
6	32618592	G	A	0.196913	0.0298122	0.00473239	2.99149e-10	163764
6	32661915	C	A	0.535178	-0.0308743	0.00354455	3.05698e-18	163764
6	33413019	A	C	0.149789	0.0266207	0.00478571	2.66297e-08	163764
6	34183026	C	T	0.82503	-0.0522721	0.00448882	2.50439e-31	163764
6	34492668	C	A	0.0436035	-0.0514051	0.00889658	7.56939e-09	163764
6	34618937	T	C	0.139401	0.0549659	0.00491577	5.14493e-29	163764
6	34755311	A	C	0.0937952	-0.0353916	0.0062523	1.51113e-08	163764
6	35112011	C	T	0.0212046	-0.0709382	0.0122753	7.53175e-09	163764
6	35133074	A	G	0.105876	0.0473203	0.00557752	2.19151e-17	163764
6	35386872	C	T	0.106632	0.049324	0.0055316	4.84879e-19	163764
6	35399279	G	A	0.0525278	-0.0430274	0.00769087	2.21473e-08	163764
6	41903798	C	A	0.0134587	-0.129188	0.0150028	7.31053e-18	163764
6	41924278	C	T	0.272152	0.027442	0.00384105	9.0761e-13	163764
6	41995361	T	C	0.229996	0.0229436	0.00412293	2.62759e-08	163764
6	44812515	T	G	0.415154	0.0192528	0.00345974	2.62833e-08	163764
6	45128521	A	G	0.383858	0.0198746	0.00350359	1.40842e-08	163764
6	50816887	G	T	0.171672	0.0343473	0.00453325	3.56177e-14	163764
6	53958521	G	A	0.04435	0.0460453	0.00834177	3.39798e-08	163764
6	55014872	T	C	0.616954	0.0201315	0.00352308	1.10434e-08	163764
6	81050236	T	C	0.0806772	0.035196	0.00627592	2.04882e-08	163764
6	83430793	A	G	0.522921	-0.0194258	0.00344431	1.70357e-08	163764
6	101128787	C	T	0.532023	-0.0209184	0.00342508	1.01486e-09	163764
6	108876002	G	A	0.62896	0.0283915	0.00353144	9.06932e-16	163764
6	109678572	C	T	0.390685	-0.0268365	0.0034917	1.52892e-14	163764
6	109950854	G	T	0.384547	-0.0261428	0.00350117	8.25185e-14	163764
6	126090277	T	C	0.527164	0.0233678	0.00341257	7.53718e-12	163764
6	126704795	C	T	0.436059	0.0375577	0.00343449	7.97749e-28	163764
6	126998497	T	C	0.489985	0.0340127	0.00340706	1.83744e-23	163764
6	130349119	C	T	0.758915	-0.0455708	0.00397807	2.26652e-30	163764
6	140271357	A	C	0.241989	-0.0226254	0.00400301	1.58769e-08	163764
6	142701158	A	G	0.28589	-0.0266314	0.00377552	1.74879e-12	163764
6	151729237	T	G	0.280192	0.0209691	0.00383897	4.71046e-08	163764
6	152170247	G	A	0.455932	0.0290654	0.00343307	2.55389e-17	163764
6	156583467	A	C	0.830716	-0.0273922	0.00459832	2.5744e-09	163764
6	160769811	C	T	0.468567	0.0208845	0.0034166	9.82025e-10	163764
7	1270738	C	T	0.0803702	-0.0351512	0.00626695	2.0385e-08	163764
7	2859847	G	A	0.302368	-0.0319157	0.0037126	8.28352e-18	163764
7	28212824	T	C	0.701291	-0.0253115	0.00373198	1.18644e-11	163764
7	46577056	A	G	0.56281	-0.0200345	0.00344012	5.76333e-09	163764
7	76682610	T	C	0.155381	0.0311777	0.00500375	4.64994e-10	163764
7	92253972	G	A	0.32306	0.042088	0.00364102	6.80197e-31	163764
7	92566685	A	G	0.117325	-0.0345039	0.0053344	9.94599e-11	163764
7	93312679	C	T	0.418951	0.0206559	0.00347545	2.79782e-09	163764
7	133736584	A	G	0.579719	-0.0192375	0.00347479	3.09384e-08	163764
7	150680506	T	G	0.626738	0.0383567	0.00353311	1.90057e-27	163764
8	10594474	C	A	0.598431	-0.0192952	0.00348867	3.19241e-08	163764
8	10856474	T	C	0.428856	-0.0214689	0.00345622	5.25554e-10	163764
8	25245151	A	G	0.388963	0.0214178	0.00352936	1.29434e-09	163764
8	49356735	A	G	0.157771	0.0318043	0.00467501	1.02787e-11	163764
8	56972715	G	A	0.128586	0.0384791	0.00519011	1.232e-13	163764
8	57154653	C	T	0.108959	-0.0588515	0.00547991	6.77952e-27	163764
8	78160179	T	C	0.284394	0.0344282	0.00378144	8.75952e-20	163764
8	95512399	G	A	0.224355	-0.0287505	0.00408718	2.01013e-12	163764
8	116636281	A	C	0.600293	-0.0263163	0.00348694	4.47344e-14	163764
8	120436982	C	T	0.222593	-0.0238718	0.00409529	5.58358e-09	163764
8	126448845	C	T	0.19947	-0.023529	0.00426594	3.48225e-08	163764
8	130730280	C	A	0.201172	-0.0285235	0.00424175	1.76811e-11	163764
8	135519100	C	T	0.105711	-0.0308903	0.00565056	4.58986e-08	163764
8	135769607	C	T	0.706196	-0.0335911	0.00374595	3.06925e-19	163764
8	135844136	G	A	0.294956	-0.0233104	0.00374861	5.03439e-10	163764
9	90826765	A	G	0.561216	-0.0209974	0.00345442	1.21636e-09	163764
9	94180339	T	C	0.338884	-0.0228421	0.00360112	2.2586e-10	163764
9	95515900	A	G	0.140842	-0.0285568	0.00490603	5.86899e-09	163764
9	98298352	G	A	0.333067	0.0298641	0.00361801	1.53935e-16	163764
9	98368761	T	C	0.256953	-0.0218032	0.00394223	3.19468e-08	163764
9	99131139	T	C	0.19282	0.0302811	0.00432411	2.51754e-12	163764
9	103119277	T	C	0.310171	0.0201098	0.00368159	4.7082e-08	163764
9	111774463	T	G	0.0755149	0.0378426	0.00645215	4.49673e-09	163764
9	118181330	C	A	0.0723469	-0.0401824	0.00667342	1.7343e-09	163764
9	119122721	A	C	0.204202	-0.0350046	0.00423234	1.34109e-16	163764
9	119416704	T	C	0.681634	-0.0227311	0.0036531	4.90773e-10	163764
9	123503438	G	A	0.68934	-0.0219777	0.00370873	3.11147e-09	163764
9	129655445	A	C	0.723937	0.0236153	0.00382604	6.74839e-10	163764
9	129913558	A	G	0.282879	-0.0226666	0.00379115	2.25229e-09	163764
9	136142203	A	C	0.315054	-0.0218659	0.00365472	2.19618e-09	163764
9	137272502	A	G	0.748788	0.0225607	0.00396691	1.29347e-08	163764
10	4961278	T	C	0.133511	-0.0291303	0.00502513	6.76617e-09	163764
10	25056118	A	G	0.73087	-0.0229643	0.00384613	2.36633e-09	163764
10	70275266	C	T	0.443254	0.021202	0.0034658	9.52848e-10	163764
10	77210191	C	T	0.538593	-0.0230663	0.00343821	1.9684e-11	163764
10	81136129	C	A	0.503466	-0.0199947	0.00341046	4.56142e-09	163764
10	81228378	T	C	0.156489	0.0287361	0.00469741	9.53112e-10	163764
10	96023077	T	C	0.432098	0.0231642	0.00344128	1.68738e-11	163764
10	102317557	T	G	0.209662	-0.023412	0.00423156	3.15797e-08	163764
10	102674348	A	G	0.427356	0.024467	0.00345607	1.45318e-12	163764
10	104487871	T	C	0.5174	-0.0211478	0.0034123	5.74947e-10	163764
10	104794086	G	T	0.0753519	0.0383863	0.00647149	3.00583e-09	163764
10	124138804	A	G	0.411333	-0.0234631	0.00346313	1.24712e-11	163764
11	2171601	T	C	0.184517	-0.0281663	0.00442123	1.88677e-10	163764
11	2809196	G	A	0.117052	0.0341708	0.00533203	1.47272e-10	163764
11	2813322	C	T	0.0192201	-0.0937548	0.0128064	2.47423e-13	163764
11	10106208	G	A	0.502045	-0.0201394	0.00340677	3.39522e-09	163764
11	10358540	G	A	0.408304	-0.0211058	0.00346848	1.16722e-09	163764
11	27679916	C	T	0.189477	-0.038114	0.00435518	2.12621e-18	163764
11	29254490	C	T	0.427739	0.0196144	0.00345928	1.42976e-08	163764
11	30408954	G	A	0.393201	0.0192056	0.00350504	4.2731e-08	163764
11	43877934	C	A	0.290552	0.0233368	0.00375381	5.08542e-10	163764
11	65961498	G	T	0.0539615	-0.0498868	0.00773563	1.12928e-10	163764
11	66224195	G	A	0.0703882	-0.0494234	0.00668258	1.4116e-13	163764
11	66501624	T	C	0.0742868	-0.0480674	0.00650032	1.42483e-13	163764
11	66988048	C	A	0.0832295	-0.0495542	0.00618194	1.09998e-15	163764
11	67242216	G	A	0.0566578	-0.0417874	0.00737917	1.49101e-08	163764
11	68388220	G	A	0.167759	-0.0398954	0.00455817	2.10629e-18	163764
11	68699775	G	A	0.549588	-0.0199381	0.00342433	5.80915e-09	163764
11	118590266	A	G	0.380572	0.0237121	0.00358952	3.96216e-11	163764
12	991306	G	A	0.210549	0.0254413	0.00417415	1.09701e-09	163764
12	3374675	T	C	0.159703	0.0267583	0.00465098	8.76942e-09	163764
12	4384844	T	G	0.0209398	0.169344	0.0131214	4.34845e-38	163764
12	11862815	A	G	0.640811	-0.0242467	0.00355875	9.57346e-12	163764
12	24077348	C	T	0.451766	-0.022295	0.00343418	8.48907e-11	163764
12	28270446	G	T	0.284818	-0.0216298	0.00378598	1.11115e-08	163764
12	46749088	A	G	0.6055	0.0246861	0.00348597	1.43111e-12	163764
12	50263148	G	A	0.384178	0.0238172	0.00350101	1.02838e-11	163764
12	56364321	A	G	0.33947	-0.0221384	0.00360349	8.08641e-10	163764
12	66351826	T	C	0.509364	-0.0407854	0.00341138	6.25809e-33	163764
12	77450413	C	T	0.702006	0.0218171	0.00375486	6.24519e-09	163764
12	77702161	T	C	0.257702	0.0216707	0.00388954	2.52893e-08	163764
12	93982332	G	A	0.225308	0.0437057	0.00408308	9.93687e-27	163764
12	102415256	T	C	0.203103	0.0241609	0.00424452	1.25582e-08	163764
12	103081192	A	G	0.479607	-0.0216205	0.00341913	2.56522e-10	163764
12	111634281	T	G	0.139576	0.0281483	0.00491946	1.05567e-08	163764
12	111884608	T	C	0.517901	0.0223048	0.00341389	6.44157e-11	163764
12	112200150	T	C	0.587948	0.0199938	0.00348788	9.92166e-09	163764
12	116196322	G	A	0.799352	0.0276327	0.00434825	2.09107e-10	163764
12	120867798	A	G	0.0391409	-0.0576668	0.00880327	5.74713e-11	163764
12	122265106	T	C	0.55527	-0.0209813	0.00343362	9.95108e-10	163764
12	122675576	C	T	0.330807	0.0260722	0.00366909	1.20026e-12	163764
12	122938003	A	G	0.753634	0.025466	0.00395949	1.26571e-10	163764
12	123189794	T	C	0.302868	-0.0269786	0.0037148	3.81792e-13	163764
12	123593382	C	T	0.18812	0.0259556	0.00437211	2.91523e-09	163764
12	123901143	T	C	0.806894	-0.0243302	0.00432905	1.91014e-08	163764
12	124400261	T	C	0.443118	-0.0230211	0.00347011	3.27464e-11	163764
12	124826462	C	T	0.159562	0.0316649	0.00465262	1.00814e-11	163764
13	30169861	C	A	0.21025	0.0281126	0.00424124	3.4042e-11	163764
13	50349898	G	A	0.0223645	0.0962621	0.0115128	6.24858e-17	163764
13	50655989	G	T	0.0191052	0.137044	0.0127045	4.04695e-27	163764
13	50811673	T	C	0.233321	-0.023725	0.00410871	7.74036e-09	163764
13	51088194	A	G	0.0156279	0.103728	0.0143907	5.70272e-13	163764
13	51116901	G	T	0.215527	-0.0409203	0.00413663	4.56826e-23	163764
13	54107583	G	T	0.129094	0.0299621	0.00513082	5.24134e-09	163764
13	59174647	C	T	0.595386	0.0232651	0.00350737	3.29511e-11	163764
13	78474468	A	C	0.765655	0.0227996	0.00403268	1.5728e-08	163764
14	23305649	T	C	0.426989	-0.0193461	0.00345159	2.08618e-08	163764
14	23789955	A	G	0.162927	0.0261955	0.00461332	1.36322e-08	163764
14	25947436	C	T	0.680602	0.0291366	0.00366422	1.85206e-15	163764
14	35668821	T	C	0.124226	-0.0283474	0.00518528	4.58668e-08	163764
14	50923249	C	T	0.0709436	-0.0388383	0.00663354	4.78365e-09	163764
14	51207357	T	G	0.0628061	-0.0419819	0.00707704	2.99641e-09	163764
14	60798009	T	G	0.385299	0.0321244	0.00353206	9.55169e-20	163764
14	61072875	T	C	0.613175	-0.0325223	0.00350536	1.74893e-20	163764
14	79943606	C	T	0.222938	0.0249482	0.00416022	2.01628e-09	163764
14	91544342	T	C	0.315985	-0.0202884	0.00369771	4.09997e-08	163764
14	105954705	C	T	0.253038	0.0217117	0.00394397	3.69635e-08	163764
15	42015575	A	G	0.0067924	-0.143236	0.021285	1.70873e-11	163764
15	66998069	A	G	0.246661	0.0273946	0.00396393	4.83137e-12	163764
15	67041365	A	G	0.0557277	-0.0430232	0.00784807	4.21144e-08	163764
15	86326348	T	G	0.529871	-0.023578	0.00350242	1.67993e-11	163764
15	89280864	T	C	0.156542	-0.0261883	0.00470196	2.55634e-08	163764
15	89397827	A	G	0.0297524	-0.0757298	0.0100103	3.89216e-14	163764
15	99180205	T	C	0.15703	-0.0373554	0.00470532	2.05154e-15	163764
16	783865	T	C	0.230118	0.029746	0.00405256	2.14488e-13	163764
16	1113847	T	G	0.592689	-0.0215939	0.00348198	5.60188e-10	163764
16	2155819	A	C	0.168533	-0.0378203	0.0045663	1.21536e-16	163764
16	2267877	G	A	0.283725	0.0321912	0.00378121	1.70225e-17	163764
16	4422305	G	A	0.746181	0.022709	0.00393091	7.61648e-09	163764
16	4760136	G	A	0.0130112	-0.0844262	0.0151422	2.47104e-08	163764
16	4899968	C	A	0.35234	0.0235411	0.0036254	8.41628e-11	163764
16	15166232	A	G	0.592913	-0.0194571	0.00347098	2.07824e-08	163764
16	29994922	C	T	0.484304	0.0386649	0.00342026	1.27595e-29	163764
16	30343843	G	T	0.328056	-0.0224972	0.00365478	7.49883e-10	163764
16	53800954	T	C	0.404133	0.0582816	0.00347305	3.79124e-63	163764
16	68403966	A	G	0.713855	-0.0231371	0.0037774	9.08078e-10	163764
16	72488595	T	G	0.182659	-0.0250112	0.00440546	1.37046e-08	163764
16	73775788	G	A	0.454527	-0.019218	0.0034684	3.0144e-08	163764
16	88321027	C	T	0.0408002	-0.0500146	0.00878208	1.23529e-08	163764
16	89573216	C	T	0.439975	-0.020409	0.00351229	6.23138e-09	163764
17	7366619	T	C	0.131986	0.0399579	0.00503221	2.02756e-15	163764
17	7559037	C	T	0.198654	-0.0275343	0.00435523	2.58653e-10	163764
17	7571752	T	G	0.0129175	0.151649	0.0153777	6.19584e-23	163764
17	28569376	G	A	0.0642525	-0.0389476	0.00698526	2.46935e-08	163764
17	28867153	C	T	0.0720992	-0.0412077	0.00660458	4.40701e-10	163764
17	29206421	G	T	0.232947	-0.0400203	0.00419337	1.39604e-21	163764
17	29681245	A	G	0.601534	-0.0220892	0.00348141	2.23125e-10	163764
17	36925750	G	A	0.560729	0.0197893	0.00344873	9.58802e-09	163764
17	39261608	G	A	0.682925	-0.0238855	0.00367508	8.09267e-11	163764
17	43231991	T	G	0.250951	-0.0296568	0.00396041	7.01143e-14	163764
17	46188183	G	T	0.0378605	-0.0498106	0.00894763	2.59706e-08	163764
17	47063204	A	C	0.0892679	0.035213	0.00608011	6.9886e-09	163764
17	54778904	C	T	0.311389	0.0210232	0.00368867	1.2043e-08	163764
17	59494574	C	T	0.66792	-0.0226851	0.00361151	3.3651e-10	163764
17	61763185	T	C	0.326789	-0.0241131	0.00365541	4.22077e-11	163764
17	62017421	A	G	0.638957	0.0326144	0.00357593	7.5564e-20	163764
17	63561592	G	T	0.155811	-0.0296799	0.00473414	3.63486e-10	163764
17	71123063	A	G	0.385877	-0.020718	0.00353768	4.73998e-09	163764
17	77771548	T	G	0.46157	-0.0209346	0.00350284	2.28492e-09	163764
17	79093822	A	G	0.394268	-0.0198709	0.00353133	1.8364e-08	163764
18	20708321	G	A	0.786875	0.0398634	0.00418857	1.80251e-21	163764
18	21120035	T	C	0.49293	-0.0242201	0.00341411	1.30704e-12	163764
18	35129076	C	A	0.752906	0.0249401	0.00398534	3.91015e-10	163764
18	46816178	T	C	0.447018	0.0214992	0.00344933	4.59039e-10	163764
18	57848651	A	G	0.233433	0.0629719	0.00402706	4.45256e-55	163764
18	58022640	C	T	0.019861	-0.097198	0.0123942	4.45322e-15	163764
18	74972138	C	T	0.040634	-0.0545905	0.00869321	3.40139e-10	163764
19	2176403	G	A	0.407326	0.0227042	0.00347026	6.06784e-11	163764
19	7972615	A	G	0.568531	-0.0197387	0.00343426	9.06912e-09	163764
19	8670147	C	T	0.0359143	-0.0568257	0.00949277	2.15238e-09	163764
19	10331011	T	C	0.828795	0.0252233	0.00460057	4.19638e-08	163764
19	10748121	C	T	0.663653	-0.025888	0.00361007	7.47297e-13	163764
19	34307002	G	A	0.657383	0.0210154	0.00360124	5.36956e-09	163764
19	46179043	G	A	0.192644	-0.0281973	0.00430958	6.04995e-11	163764
19	47581242	C	T	0.684164	0.0269176	0.00366164	1.97281e-13	163764
19	54760691	C	T	0.246652	0.0226879	0.0039821	1.2181e-08	163764
19	55879672	C	T	0.0216745	-0.0649574	0.0116821	2.69561e-08	163764
19	56039282	A	G	0.025381	-0.0616892	0.0108614	1.35197e-08	163764
20	6495414	C	A	0.401123	-0.0196011	0.00348557	1.87414e-08	163764
20	6685377	C	T	0.404034	-0.0194749	0.00349137	2.43679e-08	163764
20	20069826	G	T	0.277916	-0.0238553	0.00382174	4.331e-10	163764
20	21151348	C	T	0.666824	-0.0289425	0.00362631	1.45786e-15	163764
20	21436792	A	G	0.33757	0.0221893	0.00360132	7.22606e-10	163764
20	32023286	T	C	0.682981	0.0261281	0.00367631	1.18926e-12	163764
20	32274380	G	A	0.266208	-0.0321763	0.00388191	1.15268e-16	163764
20	32606735	A	C	0.362787	0.0264803	0.00354424	7.97727e-14	163764
20	32678560	T	C	0.0190306	-0.0828876	0.0129034	1.33357e-10	163764
20	32969092	G	T	0.506509	-0.0338593	0.00342615	5.0269e-23	163764
20	33287078	G	A	0.435445	0.036878	0.00345548	1.39945e-26	163764
20	33610107	T	C	0.0228657	-0.0774004	0.0120645	1.4072e-10	163764
20	33690010	C	T	0.900549	0.0378236	0.00575795	5.08263e-11	163764
20	33694020	C	T	0.0147808	0.090957	0.0156918	6.78515e-09	163764
20	33772243	G	A	0.272297	0.0311763	0.0038326	4.16504e-16	163764
20	34025756	A	G	0.402439	0.0616811	0.00346044	5.31111e-71	163764
20	34282053	A	G	0.172466	0.0583712	0.00450749	2.45899e-38	163764
20	34297783	T	C	0.0638301	0.0503551	0.0070972	1.29807e-12	163764
20	34348568	C	T	0.0205083	-0.07794	0.012441	3.7425e-10	163764
20	34545495	A	G	0.912417	0.0428242	0.0062029	5.0778e-12	163764
20	34551507	A	G	0.16594	0.0575517	0.00458606	4.16885e-36	163764
20	34732055	G	A	0.0272723	-0.0664837	0.0108099	7.75451e-10	163764
20	34820813	T	C	0.236715	0.0363693	0.00402567	1.66714e-19	163764
20	34848116	C	T	0.0586162	0.0444695	0.00735215	1.46512e-09	163764
20	35050323	T	C	0.926617	0.0440169	0.00662068	2.9723e-11	163764
20	35072641	A	G	0.0187648	-0.0769981	0.0129562	2.80459e-09	163764
20	35358220	C	T	0.0193268	-0.0766831	0.0124594	7.54198e-10	163764
20	35365000	T	C	0.0814373	-0.0431653	0.00622773	4.18947e-12	163764
20	35609178	G	A	0.13129	-0.0290488	0.00518597	2.12934e-08	163764
20	35793260	T	C	0.0635837	-0.053343	0.00728911	2.52502e-13	163764
20	50951298	A	G	0.189717	-0.0318575	0.00434711	2.3392e-13	163764
20	51209603	A	G	0.190441	-0.0276699	0.00435519	2.11294e-10	163764
21	39670772	C	A	0.567994	-0.0187615	0.00343162	4.57782e-08	163764
22	42070374	A	C	0.0962605	-0.0352709	0.00578766	1.10263e-09	163764

## Sheet: Table S9
chr_name	chr_position	reference_allele	effect_allele	allelefrequency_effect	effect_weight	effect_weight_se	p_value	sample_size
1	11214584	A	C	0.239896	0.0248593	0.00404435	7.93062e-10	163798
1	23400969	T	C	0.326024	-0.0203314	0.00360729	1.74121e-08	163798
1	32127953	G	A	0.412816	-0.0201787	0.00342329	3.76444e-09	163798
1	33280716	G	A	0.166212	-0.0251302	0.00453261	2.95592e-08	163798
1	33802817	A	G	0.353662	-0.0233416	0.00355181	4.988e-11	163798
1	41544279	G	T	0.664264	-0.0334713	0.00357625	8.12079e-21	163798
1	41821779	G	A	0.434497	-0.0215562	0.00343062	3.31928e-10	163798
1	49588464	G	A	0.656803	-0.0199064	0.00355641	2.18021e-08	163798
1	50612250	A	G	0.209791	0.023087	0.00415128	2.68019e-08	163798
1	50909985	G	A	0.0930944	0.0317359	0.0058012	4.49235e-08	163798
1	51391845	C	T	0.0887068	0.0325322	0.00592575	4.026e-08	163798
1	72559740	C	T	0.524563	-0.0191747	0.00338754	1.51307e-08	163798
1	72812324	G	A	0.599143	0.0278351	0.00343931	5.84962e-16	163798
1	77804242	A	G	0.165	0.0251214	0.00456498	3.73813e-08	163798
1	78086718	C	T	0.0811431	0.052687	0.00639962	1.84178e-16	163798
1	78450517	C	A	0.123678	0.0567067	0.00520431	1.22959e-27	163798
1	97276688	T	C	0.335871	0.0211536	0.00356539	2.97964e-09	163798
1	154994978	G	T	0.267513	0.0383096	0.00381679	1.06339e-23	163798
1	155306195	T	C	0.0285174	0.059216	0.0104693	1.55032e-08	163798
1	155321214	C	T	0.0226162	0.0666405	0.0113703	4.61186e-09	163798
1	155661719	C	T	0.0225471	0.067848	0.0114339	2.9639e-09	163798
1	172227532	A	G	0.171502	0.0286921	0.00451455	2.08327e-10	163798
1	176553178	G	A	0.0548933	-0.0421057	0.00751219	2.08606e-08	163798
1	176810326	A	C	0.545566	0.025528	0.00339849	5.87155e-14	163798
1	177843479	C	T	0.214579	0.0321836	0.00414596	8.36573e-15	163798
1	180909061	T	C	0.702316	-0.0225474	0.00371394	1.27389e-09	163798
1	184014199	A	G	0.360172	0.0208936	0.00354936	3.95051e-09	163798
1	201870221	A	G	0.341282	0.0276558	0.00355696	7.58111e-15	163798
1	205679887	G	T	0.448749	-0.0246334	0.00339211	3.8319e-13	163798
1	214608704	A	G	0.395538	-0.0214045	0.00345006	5.51399e-10	163798
1	218597044	G	A	0.287205	0.022469	0.00372725	1.66051e-09	163798
2	420443	G	A	0.0335582	-0.0878874	0.0096637	9.59681e-20	163798
2	633063	G	A	0.809172	0.0519309	0.00442783	9.39765e-32	163798
2	9776569	C	T	0.32488	0.0201449	0.00359966	2.19289e-08	163798
2	23896049	A	G	0.725348	0.0272634	0.00377988	5.50577e-13	163798
2	24227450	G	A	0.450777	0.0197651	0.00340494	6.45534e-09	163798
2	27730940	T	C	0.606491	0.036006	0.00344682	1.55448e-25	163798
2	28246841	G	A	0.117299	-0.0296667	0.00524246	1.52571e-08	163798
2	33359565	G	A	0.0700802	-0.0438791	0.00660739	3.12733e-11	163798
2	42578143	A	G	0.130602	-0.0308069	0.00502106	8.50615e-10	163798
2	56028127	C	T	0.201454	-0.0248127	0.0042158	3.9729e-09	163798
2	70271143	A	C	0.021102	-0.0664077	0.011844	2.06341e-08	163798
2	71528309	G	T	0.572608	-0.0190765	0.00340788	2.17476e-08	163798
2	85752707	A	G	0.125745	0.0284933	0.00509187	2.19892e-08	163798
2	171920813	C	T	0.610471	0.0207302	0.00347328	2.39967e-09	163798
2	172161662	C	A	0.413047	0.0225474	0.00348593	9.952e-11	163798
2	172415011	T	G	0.248881	-0.0333605	0.00392005	1.75029e-17	163798
2	176962958	G	A	0.346786	0.0196072	0.00353465	2.9081e-08	163798
2	201353154	C	T	0.0466836	0.0471374	0.00800713	3.94209e-09	163798
2	205373017	C	T	0.0398868	0.0473575	0.00865305	4.43332e-08	163798
2	211540507	C	A	0.316545	0.021475	0.00363199	3.37099e-09	163798
2	213409014	G	A	0.267396	-0.0209171	0.00383251	4.82753e-08	163798
2	218126181	A	G	0.714056	0.0268078	0.00375595	9.54962e-13	163798
2	218289247	G	T	0.684919	0.0281074	0.00363677	1.093e-14	163798
2	223956410	T	C	0.782421	0.0233631	0.0041088	1.30179e-08	163798
2	225357325	T	C	0.00420668	0.150531	0.0273086	3.5487e-08	163798
2	227093585	A	C	0.652203	0.0221085	0.00354246	4.35833e-10	163798
2	227338130	G	A	0.27298	0.0217676	0.00378986	9.2818e-09	163798
2	233093733	A	G	0.0321033	0.0527611	0.00957775	3.62009e-08	163798
2	233120444	C	T	0.111079	-0.0345752	0.00536776	1.18807e-10	163798
2	241424474	G	A	0.31219	0.0207931	0.00364002	1.11617e-08	163798
3	13829632	A	G	0.513159	-0.0191635	0.00339723	1.69409e-08	163798
3	25122201	C	A	0.579194	0.0189592	0.00343041	3.26577e-08	163798
3	38529825	C	T	0.556165	0.0206284	0.00340039	1.31038e-09	163798
3	46718298	A	G	0.764861	0.0224136	0.00404479	3.00621e-08	163798
3	49924940	T	C	0.519668	0.0226099	0.00337724	2.16685e-11	163798
3	50190346	G	A	0.426409	0.0266874	0.00341193	5.23879e-15	163798
3	52949143	T	G	0.132894	0.0303674	0.00496058	9.27616e-10	163798
3	56686329	T	C	0.357032	-0.0226334	0.00352024	1.28375e-10	163798
3	61191923	T	C	0.346506	-0.0223388	0.00364707	9.08158e-10	163798
3	85498227	G	A	0.635013	-0.0223875	0.00354803	2.80043e-10	163798
3	85788565	A	G	0.213035	0.0232301	0.00411601	1.66567e-08	163798
3	129020778	A	G	0.777821	0.0267054	0.00406903	5.28594e-11	163798
3	141101961	C	T	0.446344	0.0464794	0.00338606	7.42296e-43	163798
3	169831268	T	C	0.00723147	0.129132	0.0198823	8.33799e-11	163798
3	170727351	G	A	0.28154	0.0218849	0.00375505	5.61601e-09	163798
3	172126421	G	A	0.470256	0.0269543	0.0033926	1.95376e-15	163798
3	184020542	G	T	0.1626	-0.0334008	0.00457802	2.97974e-13	163798
3	185548663	G	A	0.127764	0.0413432	0.00511117	6.06639e-16	163798
4	1749160	G	A	0.331631	0.0224865	0.00359271	3.88615e-10	163798
4	17864014	T	C	0.155199	-0.048793	0.00465751	1.13208e-25	163798
4	45186139	G	A	0.435172	0.025281	0.00341133	1.26062e-13	163798
4	57777945	C	T	0.388402	-0.0192989	0.00346371	2.52604e-08	163798
4	82145244	T	G	0.29234	0.0259437	0.00370696	2.59459e-12	163798
4	88698978	C	T	0.46393	0.0188335	0.00338824	2.72548e-08	163798
4	101086037	G	A	0.0564911	0.043415	0.00732708	3.1238e-09	163798
4	145521867	A	G	0.466046	0.0220148	0.00338798	8.16679e-11	163798
4	145566864	T	C	0.830786	0.0448204	0.004499	2.26263e-23	163798
4	145868370	C	T	0.431561	-0.0327036	0.00340745	8.28502e-22	163798
4	146123051	T	G	0.327641	0.0282774	0.00360614	4.48063e-15	163798
5	36796830	A	G	0.44272	-0.0222191	0.00341728	7.94868e-11	163798
5	37075545	T	G	0.435424	-0.0194733	0.00340957	1.12274e-08	163798
5	42436916	A	C	0.100838	0.0313416	0.00561052	2.32435e-08	163798
5	42829570	A	C	0.576314	0.0261026	0.00341981	2.30994e-14	163798
5	55014771	T	C	0.699628	-0.0209308	0.00368574	1.35827e-08	163798
5	67597321	T	C	0.459659	-0.0197059	0.00338335	5.74293e-09	163798
5	74298946	G	A	0.322803	-0.0208062	0.00362129	9.18017e-09	163798
5	74692776	A	G	0.287454	-0.0241282	0.00372622	9.49203e-11	163798
5	75003678	T	C	0.393002	-0.0272163	0.00346121	3.76575e-15	163798
5	77517950	A	C	0.235933	-0.0314336	0.00396993	2.42995e-15	163798
5	87697533	C	T	0.210265	-0.0270178	0.00415305	7.76455e-11	163798
5	122718044	G	T	0.438292	-0.0299769	0.00339985	1.18552e-18	163798
5	123051626	G	A	0.608064	-0.0198044	0.00345692	1.01251e-08	163798
5	130378027	C	T	0.225743	-0.0227163	0.0040722	2.43133e-08	163798
5	130628103	A	G	0.189814	-0.0260286	0.00432713	1.80032e-09	163798
5	130917261	G	A	0.171411	-0.0286131	0.0044882	1.83227e-10	163798
5	131248769	C	T	0.824728	0.0276643	0.00444699	4.95499e-10	163798
5	131722951	C	T	0.400623	-0.0208477	0.00346375	1.7608e-09	163798
5	134363145	G	A	0.250822	-0.0213796	0.00389177	3.94546e-08	163798
5	139042547	A	G	0.371382	0.0213086	0.00352254	1.45855e-09	163798
5	141775868	A	G	0.271362	-0.0239344	0.00383012	4.14108e-10	163798
5	168268387	T	C	0.235943	-0.0231098	0.00397394	6.06275e-09	163798
5	170858194	C	A	0.202051	-0.0272541	0.00420262	8.89714e-11	163798
5	171220503	T	C	0.42848	-0.019866	0.00341303	5.87325e-09	163798
5	171276393	G	A	0.597159	0.0225201	0.00344062	5.95303e-11	163798
5	172779475	C	T	0.264368	0.024649	0.00385658	1.64806e-10	163798
5	176509193	C	T	0.685746	0.0292059	0.00389704	6.69428e-14	163798
5	176772737	C	T	0.622247	-0.023437	0.00359043	6.70161e-11	163798
6	7231843	G	A	0.115443	-0.0344858	0.00544026	2.31869e-10	163798
6	7709473	C	T	0.498843	0.0327119	0.00338379	4.21092e-22	163798
6	19839415	C	T	0.051942	0.0663219	0.00760752	2.85888e-18	163798
6	25829054	A	G	0.291147	-0.0236145	0.00371761	2.13007e-10	163798
6	26184102	G	A	0.256358	-0.0353205	0.00387711	8.32632e-20	163798
6	26574150	C	T	0.106342	-0.0305458	0.00548074	2.50341e-08	163798
6	26831475	T	C	0.108668	-0.0300505	0.00546143	3.75412e-08	163798
6	28754520	C	T	0.271295	-0.0304295	0.00379143	1.01476e-15	163798
6	29033520	C	T	0.386201	-0.0227161	0.00346112	5.28112e-11	163798
6	29355148	C	A	0.699699	0.0298315	0.00372442	1.1574e-15	163798
6	31002527	A	G	0.386063	-0.0231214	0.0035022	4.06987e-11	163798
6	31351522	A	C	0.645302	-0.0291089	0.00353042	1.6611e-16	163798
6	31836827	T	G	0.673992	-0.0316261	0.00359608	1.44911e-18	163798
6	32221552	G	A	0.543042	-0.0291972	0.00338248	6.08711e-18	163798
6	32571508	G	A	0.612272	-0.0316801	0.00359248	1.1717e-18	163798
6	32609388	G	T	0.12231	0.0356122	0.00551617	1.07831e-10	163798
6	32682812	C	A	0.199651	0.026739	0.00422446	2.46484e-10	163798
6	34183026	C	T	0.825024	-0.0498842	0.00444411	3.15822e-29	163798
6	34492668	C	A	0.043599	-0.0513747	0.0088082	5.46733e-09	163798
6	34618893	G	A	0.139916	0.0579019	0.00485611	9.20873e-33	163798
6	34755311	A	C	0.0937905	-0.0360691	0.0061899	5.65059e-09	163798
6	34882153	A	G	0.0190734	0.0679814	0.0123442	3.65252e-08	163798
6	35133074	A	G	0.105868	0.0509173	0.00552187	2.97584e-20	163798
6	35207032	C	T	0.0502154	-0.0465216	0.00789382	3.79009e-09	163798
6	35386872	C	T	0.106625	0.0523357	0.00547638	1.2325e-21	163798
6	41903798	C	A	0.0134559	-0.126121	0.0148546	2.07645e-17	163798
6	41924278	C	T	0.27214	0.026931	0.00380275	1.4268e-12	163798
6	45128521	A	G	0.383859	0.0194316	0.00346863	2.12116e-08	163798
6	50788778	A	C	0.179276	0.0376369	0.00440575	1.32242e-17	163798
6	83429191	C	T	0.522833	-0.0191183	0.00341676	2.20413e-08	163798
6	101058886	G	A	0.531082	-0.0196076	0.00339097	7.38172e-09	163798
6	108876002	G	A	0.628952	0.027885	0.00349621	1.52389e-15	163798
6	109678572	C	T	0.390686	-0.025731	0.00345685	9.85452e-14	163798
6	109950854	G	T	0.384553	-0.0249664	0.00346624	5.92697e-13	163798
6	126090608	A	G	0.526745	0.0211778	0.00337868	3.66474e-10	163798
6	126704795	C	T	0.436057	0.0362571	0.00340037	1.55198e-26	163798
6	126985351	G	A	0.490227	0.0324369	0.00337154	6.61912e-22	163798
6	130349119	C	T	0.758916	-0.0438308	0.00393844	9.28546e-29	163798
6	140202223	T	C	0.278606	-0.0205982	0.00376706	4.55847e-08	163798
6	142701158	A	G	0.285878	-0.0257951	0.00373792	5.18469e-12	163798
6	152170247	G	A	0.455942	0.0288393	0.00339883	2.17364e-17	163798
6	156583467	A	C	0.830711	-0.0255881	0.00455223	1.90151e-08	163798
6	160769811	C	T	0.468579	0.0216787	0.00338246	1.46725e-10	163798
6	164105984	T	C	0.306591	0.0201599	0.0036601	3.63425e-08	163798
7	2859847	G	A	0.302357	-0.03373	0.00367551	4.48436e-20	163798
7	28212824	T	C	0.701286	-0.0278396	0.0036945	4.89298e-14	163798
7	46577056	A	G	0.562809	-0.0211913	0.00340563	4.90664e-10	163798
7	50573333	A	G	0.359965	0.0193158	0.00351736	3.98975e-08	163798
7	76682610	T	C	0.155398	0.0335805	0.00495353	1.21328e-11	163798
7	92253972	G	A	0.323036	0.0412899	0.00360482	2.30353e-30	163798
7	92566685	A	G	0.117316	-0.0337149	0.00528135	1.73247e-10	163798
7	93312679	C	T	0.418944	0.020016	0.00344069	5.98595e-09	163798
7	150673314	A	G	0.631459	0.0370528	0.00351796	6.23943e-26	163798
8	10632121	C	T	0.611904	-0.0193168	0.00345999	2.36898e-08	163798
8	10956707	C	T	0.389971	0.0209498	0.00350988	2.39484e-09	163798
8	25245151	A	G	0.388971	0.0208915	0.00349404	2.24725e-09	163798
8	49356735	A	G	0.157769	0.0295665	0.00462842	1.68485e-10	163798
8	56972715	G	A	0.128581	0.0352779	0.0051384	6.64736e-12	163798
8	57154653	C	T	0.108955	-0.0575925	0.00542539	2.57811e-26	163798
8	78160179	T	C	0.284387	0.0325113	0.00374381	3.85519e-18	163798
8	95512399	G	A	0.224351	-0.0282491	0.0040463	2.9321e-12	163798
8	116636281	A	C	0.6003	-0.0269958	0.00345203	5.30134e-15	163798
8	120436982	C	T	0.222593	-0.0230071	0.00405449	1.39339e-08	163798
8	130741042	G	A	0.169976	-0.0289043	0.00448616	1.1746e-10	163798
8	135769607	C	T	0.706205	-0.033142	0.00370866	4.0611e-19	163798
8	135844136	G	A	0.29495	-0.0231768	0.00371122	4.2468e-10	163798
9	90826765	A	G	0.561212	-0.0192127	0.00342003	1.93827e-08	163798
9	94180339	T	C	0.338869	-0.0235807	0.00356513	3.74556e-11	163798
9	98298352	G	A	0.333058	0.0300186	0.00358194	5.30912e-17	163798
9	99101679	T	C	0.193431	0.0288193	0.00427573	1.5868e-11	163798
9	103061366	A	G	0.316164	0.0201406	0.00362718	2.81748e-08	163798
9	111774463	T	G	0.0755175	0.0380908	0.00638768	2.47911e-09	163798
9	118181330	C	A	0.0723531	-0.0394212	0.00660662	2.42258e-09	163798
9	119129257	T	C	0.19994	-0.0340785	0.00422374	7.1742e-16	163798
9	119416704	T	C	0.681636	-0.0247926	0.00361656	7.1414e-12	163798
9	123503438	G	A	0.689334	-0.0203325	0.00367173	3.07176e-08	163798
9	129655445	A	C	0.723948	0.0217261	0.00378792	9.73157e-09	163798
9	129913558	A	G	0.282863	-0.0210898	0.00375342	1.92552e-08	163798
9	137256078	G	A	0.237756	-0.0224766	0.00397327	1.54334e-08	163798
10	4961278	T	C	0.133501	-0.0308681	0.00497493	5.49217e-10	163798
10	25056118	A	G	0.73088	-0.021389	0.00380786	1.94549e-08	163798
10	70275266	C	T	0.443257	0.0213671	0.00343114	4.75389e-10	163798
10	77210191	C	T	0.5386	-0.0224855	0.0034039	3.96522e-11	163798
10	79543740	C	T	0.0174725	-0.0723045	0.0130097	2.73723e-08	163798
10	81136129	C	A	0.503468	-0.0194617	0.00337642	8.22898e-09	163798
10	81228378	T	C	0.156481	0.0278636	0.00465068	2.0861e-09	163798
10	96023077	T	C	0.432091	0.020616	0.00340708	1.44309e-09	163798
10	102317557	T	G	0.209657	-0.0235165	0.00418943	1.98848e-08	163798
10	102689217	T	C	0.433862	0.0235697	0.00341972	5.51004e-12	163798
10	104520277	G	A	0.0740381	0.0380993	0.00644136	3.32969e-09	163798
10	104794086	G	T	0.0753423	0.0397099	0.00640717	5.74197e-10	163798
10	104952499	C	T	0.0770325	0.0357913	0.00631352	1.43881e-08	163798
10	105059896	T	C	0.083532	0.0358057	0.00631974	1.46681e-08	163798
10	124138804	A	G	0.411329	-0.0227673	0.00342864	3.13925e-11	163798
11	2171601	T	C	0.184524	-0.0267458	0.00437714	9.9648e-10	163798
11	2809196	G	A	0.117059	0.0352956	0.00527874	2.29511e-11	163798
11	2813322	C	T	0.0192162	-0.0866264	0.0126801	8.42231e-12	163798
11	10303939	T	C	0.490998	-0.0198085	0.00337437	4.35864e-09	163798
11	27679916	C	T	0.18948	-0.0387402	0.00431174	2.61841e-19	163798
11	29198384	G	A	0.147085	-0.0266927	0.00477264	2.23716e-08	163798
11	30408954	G	A	0.393177	0.019619	0.00347003	1.57153e-08	163798
11	43878485	G	A	0.29015	0.0247277	0.00374176	3.89253e-11	163798
11	65961498	G	T	0.0539624	-0.0518075	0.00765829	1.3385e-11	163798
11	66226524	G	A	0.0696069	-0.0504735	0.00665063	3.23386e-14	163798
11	66501624	T	C	0.0742805	-0.0489792	0.00643562	2.74196e-14	163798
11	66988048	C	A	0.0832184	-0.0524051	0.00612041	1.11534e-17	163798
11	67242216	G	A	0.0566582	-0.0442638	0.00730543	1.37247e-09	163798
11	68388220	G	A	0.167743	-0.0406815	0.00451279	1.99453e-19	163798
11	68699775	G	A	0.54959	-0.0198448	0.00339012	4.81614e-09	163798
11	118590266	A	G	0.380579	0.0212796	0.00355379	2.13051e-09	163798
12	991306	G	A	0.210536	0.0256615	0.0041326	5.32727e-10	163798
12	3374675	T	C	0.159698	0.0253153	0.00460461	3.8511e-08	163798
12	4384844	T	G	0.0209435	0.17307	0.0129887	1.74556e-40	163798
12	11862815	A	G	0.640809	-0.0224736	0.00352321	1.79037e-10	163798
12	24077348	C	T	0.451752	-0.0231723	0.00339989	9.41935e-12	163798
12	41887940	C	T	0.488768	0.0186758	0.00338072	3.31463e-08	163798
12	46751454	C	T	0.607171	0.0236093	0.0034533	8.12992e-12	163798
12	50263148	G	A	0.384162	0.0257732	0.00346595	1.04183e-13	163798
12	56364321	A	G	0.339485	-0.0215067	0.00356738	1.65612e-09	163798
12	66351826	T	C	0.50935	-0.040564	0.00337729	3.21963e-33	163798
12	77450413	C	T	0.70198	0.0217246	0.00371726	5.09819e-09	163798
12	77702161	T	C	0.257716	0.0212942	0.00385068	3.20769e-08	163798
12	93982332	G	A	0.225304	0.0397254	0.00404253	8.75149e-23	163798
12	102415256	T	C	0.203107	0.0243912	0.00420215	6.46941e-09	163798
12	102751962	A	G	0.179775	0.0241392	0.00440354	4.21718e-08	163798
12	103081192	A	G	0.479605	-0.021306	0.00338494	3.09464e-10	163798
12	111631733	C	T	0.127593	0.0303368	0.00506424	2.09769e-09	163798
12	111884608	T	C	0.5179	0.0219782	0.00337978	7.90351e-11	163798
12	112200150	T	C	0.587938	0.0200388	0.003453	6.51418e-09	163798
12	112840766	A	G	0.406176	-0.0190964	0.00346055	3.42803e-08	163798
12	116196322	G	A	0.799359	0.0273374	0.00430488	2.1541e-10	163798
12	120520863	C	T	0.0274699	-0.0584977	0.0105213	2.70333e-08	163798
12	120867798	A	G	0.039145	-0.0597337	0.00871421	7.16871e-12	163798
12	122265106	T	C	0.555271	-0.0231219	0.0033994	1.03713e-11	163798
12	122675576	C	T	0.330798	0.025358	0.00363239	2.94002e-12	163798
12	123024476	G	T	0.0882665	-0.0459774	0.00608685	4.25672e-14	163798
12	123292503	A	C	0.270326	-0.0238714	0.00382814	4.50687e-10	163798
12	123593382	C	T	0.18812	0.0250515	0.00432841	7.14934e-09	163798
12	123908290	T	C	0.195778	0.0240132	0.00427927	2.00873e-08	163798
12	124380614	T	C	0.475355	-0.0205135	0.00339042	1.44782e-09	163798
12	124826462	C	T	0.159565	0.0326667	0.00460587	1.32336e-12	163798
13	30169861	C	A	0.21028	0.0254383	0.00419863	1.37514e-09	163798
13	50349898	G	A	0.0223629	0.0884743	0.0113986	8.41664e-15	163798
13	50655989	G	T	0.0191042	0.127505	0.0125785	3.85666e-24	163798
13	51088194	A	G	0.0156247	0.101844	0.0142485	8.8585e-13	163798
13	51116901	G	T	0.215534	-0.0392888	0.00409529	8.61439e-22	163798
13	54107583	G	T	0.129103	0.0278947	0.00507961	3.99138e-08	163798
13	59174647	C	T	0.595397	0.022931	0.00347232	4.01566e-11	163798
13	78474468	A	C	0.76567	0.0233918	0.00399239	4.66251e-09	163798
14	21945629	C	T	0.148104	-0.0285671	0.00475109	1.82796e-09	163798
14	23789955	A	G	0.162923	0.0264287	0.00456726	7.1977e-09	163798
14	25947436	C	T	0.680586	0.0297041	0.00362746	2.65962e-16	163798
14	35668821	T	C	0.124222	-0.0294619	0.0051336	9.53873e-09	163798
14	50923249	C	T	0.0709502	-0.0388258	0.00656712	3.38334e-09	163798
14	51207357	T	G	0.062814	-0.0424272	0.00700607	1.40046e-09	163798
14	60798009	T	G	0.385311	0.0299412	0.00349694	1.11753e-17	163798
14	61072875	T	C	0.613164	-0.0308577	0.00347049	6.09022e-19	163798
14	79943606	C	T	0.222934	0.0264347	0.00411869	1.38243e-10	163798
14	91520438	A	G	0.70981	0.0209557	0.00372437	1.84035e-08	163798
14	105954705	C	T	0.253025	0.0217844	0.00390465	2.42184e-08	163798
15	42015575	A	G	0.00679099	-0.147726	0.0210744	2.39702e-12	163798
15	42096146	C	A	0.182335	0.0241848	0.00437073	3.1464e-08	163798
15	66998069	A	G	0.246652	0.0259613	0.00392454	3.72406e-11	163798
15	86326348	T	G	0.52988	-0.0223473	0.00346758	1.16195e-10	163798
15	89397827	A	G	0.0297523	-0.0741611	0.00991039	7.29145e-14	163798
15	99178274	T	G	0.172529	-0.0341417	0.00448262	2.6212e-14	163798
16	783865	T	C	0.230119	0.0290356	0.0040121	4.60702e-13	163798
16	1113847	T	G	0.592694	-0.0219288	0.0034473	2.00766e-10	163798
16	2140010	A	G	0.184904	-0.0288157	0.00435667	3.74809e-11	163798
16	2268737	A	G	0.263796	0.0334991	0.00387954	5.93424e-18	163798
16	4013467	C	T	0.621482	0.0193823	0.00348073	2.57401e-08	163798
16	4422305	G	A	0.746181	0.0226419	0.00389162	5.96254e-09	163798
16	4899968	C	A	0.352347	0.0223149	0.00358922	5.07365e-10	163798
16	15125441	T	G	0.295837	-0.0210065	0.00369323	1.28875e-08	163798
16	29994922	C	T	0.484309	0.0369804	0.0033862	9.35885e-28	163798
16	30343843	G	T	0.328052	-0.0229211	0.00361829	2.38283e-10	163798
16	53800954	T	C	0.404126	0.0607463	0.00343801	8.43009e-70	163798
16	68435906	G	A	0.734327	-0.0231679	0.00401547	7.95764e-09	163798
16	71998398	C	T	0.328833	-0.020973	0.00365581	9.65873e-09	163798
16	72488595	T	G	0.182661	-0.0263902	0.00436143	1.44417e-09	163798
16	89573216	C	T	0.439965	-0.0196934	0.00347726	1.48575e-08	163798
17	7366619	T	C	0.131989	0.037341	0.00498185	6.64262e-14	163798
17	7559037	C	T	0.198647	-0.0270311	0.00431192	3.6444e-10	163798
17	7571752	T	G	0.0129159	0.146872	0.0152258	5.16464e-22	163798
17	28569376	G	A	0.0642575	-0.039935	0.00691532	7.71589e-09	163798
17	28867153	C	T	0.0721026	-0.042559	0.00653852	7.58855e-11	163798
17	29206421	G	T	0.232944	-0.0401574	0.00415157	3.98707e-22	163798
17	29681245	A	G	0.601513	-0.0230695	0.00344658	2.18693e-11	163798
17	39258773	A	G	0.66667	-0.0249736	0.00365719	8.60166e-12	163798
17	39509907	G	A	0.176846	0.0241171	0.00442026	4.87611e-08	163798
17	43231991	T	G	0.250954	-0.0283216	0.00392085	5.09465e-13	163798
17	45905622	G	A	0.0701913	-0.0361825	0.00662775	4.78869e-08	163798
17	46188183	G	T	0.0378527	-0.0502638	0.00885912	1.39999e-08	163798
17	47063204	A	C	0.0892738	0.0345365	0.00601937	9.62194e-09	163798
17	59494574	C	T	0.667919	-0.0206309	0.00357562	7.94668e-09	163798
17	61763185	T	C	0.326806	-0.023491	0.00361891	8.54096e-11	163798
17	62017421	A	G	0.638943	0.0314042	0.00354024	7.34395e-19	163798
17	63561592	G	T	0.155791	-0.0293211	0.00468711	3.96701e-10	163798
17	71123063	A	G	0.385865	-0.020735	0.00350235	3.2197e-09	163798
17	77771548	T	G	0.461573	-0.0197222	0.00346787	1.2941e-08	163798
17	79093822	A	G	0.394277	-0.0200422	0.00349601	9.89149e-09	163798
18	20708321	G	A	0.78688	0.0389528	0.00414676	5.8719e-21	163798
18	21109466	G	T	0.464584	-0.0240469	0.00338472	1.21195e-12	163798
18	35129076	C	A	0.752893	0.0229018	0.00394543	6.46218e-09	163798
18	46602964	T	C	0.449555	0.0205744	0.0034011	1.4575e-09	163798
18	46919446	G	T	0.439532	0.0215962	0.00340689	2.31888e-10	163798
18	56879827	T	C	0.192688	-0.0236284	0.0042876	3.57613e-08	163798
18	57757813	G	A	0.0173981	-0.0784605	0.0132709	3.38233e-09	163798
18	57849429	C	T	0.233509	0.06197	0.00398669	1.90541e-54	163798
18	58041715	G	A	0.0202388	-0.100032	0.0119862	7.14039e-17	163798
18	74972138	C	T	0.0406377	-0.0545279	0.00860544	2.35728e-10	163798
19	2176403	G	A	0.407327	0.0228843	0.00343567	2.73185e-11	163798
19	7972615	A	G	0.568523	-0.0195601	0.00339999	8.78448e-09	163798
19	8670147	C	T	0.0359159	-0.0600161	0.00939766	1.70423e-10	163798
19	10331011	T	C	0.828796	0.02495	0.00455464	4.30975e-08	163798
19	10752968	A	G	0.663674	-0.0251597	0.00357176	1.87431e-12	163798
19	34307002	G	A	0.657384	0.0207216	0.00356528	6.18207e-09	163798
19	46179043	G	A	0.192637	-0.0279031	0.00426645	6.16505e-11	163798
19	47559089	T	C	0.741353	0.0298463	0.00390974	2.29076e-14	163798
19	56039282	A	G	0.0253758	-0.0615543	0.010754	1.04332e-08	163798
20	6495414	C	A	0.401126	-0.0192741	0.00345072	2.33363e-08	163798
20	20069826	G	T	0.277904	-0.0207879	0.00378377	3.9358e-08	163798
20	21151348	C	T	0.666829	-0.0261911	0.00359019	2.99569e-13	163798
20	21432925	C	T	0.289323	0.02054	0.00372117	3.39949e-08	163798
20	32019417	T	C	0.601664	0.0252059	0.00348872	5.03444e-13	163798
20	32274380	G	A	0.266209	-0.0319928	0.00384306	8.50903e-17	163798
20	32606735	A	C	0.362761	0.0248653	0.00350885	1.38136e-12	163798
20	32678560	T	C	0.0190327	-0.0764587	0.012774	2.16176e-09	163798
20	32955423	A	G	0.510232	-0.0326262	0.00338123	5.02152e-22	163798
20	33287078	G	A	0.435416	0.0357764	0.00342093	1.37075e-25	163798
20	33610107	T	C	0.0228668	-0.0707505	0.011944	3.15734e-09	163798
20	33690010	C	T	0.900548	0.0371806	0.00570053	6.94365e-11	163798
20	33772243	G	A	0.272277	0.0301726	0.00379438	1.84815e-15	163798
20	34025756	A	G	0.402426	0.0592743	0.00342609	5.31707e-67	163798
20	34282053	A	G	0.17247	0.0568537	0.00446235	3.65546e-37	163798
20	34297783	T	C	0.0638316	0.0449498	0.00702617	1.58379e-10	163798
20	34348568	C	T	0.02051	-0.0746578	0.0123163	1.34992e-09	163798
20	34545495	A	G	0.912421	0.0420427	0.00614117	7.61886e-12	163798
20	34551507	A	G	0.165945	0.0562092	0.0045401	3.45022e-35	163798
20	34732055	G	A	0.0272749	-0.0662965	0.0107016	5.84204e-10	163798
20	34820813	T	C	0.236723	0.0363676	0.00398545	7.24571e-20	163798
20	34848116	C	T	0.0586225	0.0467671	0.00727795	1.31484e-10	163798
20	35050323	T	C	0.926629	0.0422788	0.00655514	1.1237e-10	163798
20	35072641	A	G	0.0187671	-0.0775432	0.012826	1.49015e-09	163798
20	35358220	C	T	0.0193289	-0.0753993	0.0123344	9.8037e-10	163798
20	35365000	T	C	0.0814296	-0.0440899	0.00616578	8.66635e-13	163798
20	35770553	A	C	0.960733	0.0517736	0.00903006	9.85669e-09	163798
20	35793260	T	C	0.0635735	-0.0521209	0.00721687	5.14147e-13	163798
20	50951298	A	G	0.189733	-0.0321606	0.00430347	7.86641e-14	163798
20	51209603	A	G	0.190452	-0.0290644	0.00431145	1.57579e-11	163798
21	39670772	C	A	0.56801	-0.0192492	0.0033974	1.46537e-08	163798
22	42184143	C	T	0.0942413	-0.0358584	0.00583497	7.99351e-10	163798

## Sheet: Table S10
chr_name	chr_position	reference_allele	effect_allele	allelefrequency_effect	effect_weight	effect_weight_se	p_value	sample_size
1	10825577	C	T	0.691382	-0.0206744	0.00366133	1.63844e-08	163813
1	11128654	G	A	0.721967	-0.0266016	0.00376465	1.59916e-12	163813
1	22470407	C	T	0.148337	0.0262261	0.0047368	3.08736e-08	163813
1	23400969	T	C	0.326006	-0.0199382	0.00359407	2.90182e-08	163813
1	32272434	G	A	0.111706	0.0314448	0.00537678	4.97687e-09	163813
1	39569571	C	T	0.212022	0.0257198	0.00413106	4.7977e-10	163813
1	39970928	C	A	0.228161	0.0244782	0.0040177	1.11349e-09	163813
1	41509674	T	C	0.621328	-0.0284745	0.00356848	1.47939e-15	163813
1	41821779	G	A	0.434484	-0.0189399	0.00341812	3.01153e-08	163813
1	49732337	G	A	0.317595	0.0201448	0.00360816	2.36605e-08	163813
1	50081599	C	T	0.683132	-0.0198156	0.00361786	4.32831e-08	163813
1	50566266	T	C	0.320258	0.0203163	0.00360665	1.77364e-08	163813
1	50909985	G	A	0.093092	0.0332754	0.00577989	8.57282e-09	163813
1	51190932	C	A	0.08911	0.0334589	0.00589339	1.37012e-08	163813
1	51451372	G	A	0.0881233	0.0325611	0.00592599	3.92112e-08	163813
1	72812440	G	A	0.599568	0.0261566	0.00342713	2.32002e-14	163813
1	78086718	C	T	0.0811419	0.0522311	0.00637615	2.59545e-16	163813
1	78450517	C	A	0.123679	0.0541571	0.00518518	1.58029e-25	163813
1	78830045	C	T	0.093813	0.0331808	0.00588614	1.7322e-08	163813
1	96291369	G	A	0.669734	0.0212569	0.00360692	3.7911e-09	163813
1	97034068	C	T	0.623977	0.0203693	0.00350917	6.46478e-09	163813
1	110154688	T	C	0.0256256	0.0611439	0.0106749	1.01906e-08	163813
1	149906413	T	C	0.408194	0.0196422	0.00342461	9.73354e-09	163813
1	154994978	G	T	0.267516	0.0331313	0.00380305	3.01865e-18	163813
1	172202980	G	A	0.204224	0.0277073	0.00420442	4.41017e-11	163813
1	176810326	A	C	0.545565	0.0209585	0.00338611	6.04833e-10	163813
1	177889025	A	C	0.207556	0.0376461	0.0041422	1.01546e-19	163813
1	180905694	C	T	0.316088	0.0233891	0.00361849	1.02414e-10	163813
1	184014199	A	G	0.360173	0.0193084	0.00353636	4.76888e-08	163813
1	201800511	T	G	0.3423	0.0255529	0.00354926	6.06877e-13	163813
1	205724302	G	A	0.429854	-0.0237548	0.00339466	2.61182e-12	163813
1	214608704	A	G	0.395545	-0.0204858	0.00343741	2.53265e-09	163813
1	218616014	C	T	0.280421	0.0237874	0.00377025	2.81166e-10	163813
2	417167	T	C	0.0479785	-0.0849712	0.00787081	3.68232e-27	163813
2	633063	G	A	0.809179	0.0559418	0.00441131	7.79867e-37	163813
2	23896049	A	G	0.725342	0.0246712	0.00376604	5.73347e-11	163813
2	26949366	G	A	0.507907	-0.0216651	0.00336415	1.19806e-10	163813
2	27730940	T	C	0.606499	0.0340933	0.00343424	3.20988e-23	163813
2	33359565	G	A	0.0700769	-0.0408185	0.00658336	5.65062e-10	163813
2	42578143	A	G	0.130596	-0.0274993	0.00500281	3.87388e-08	163813
2	56036435	A	G	0.202166	-0.0270777	0.00418477	9.79369e-11	163813
2	57288515	G	T	0.0405203	-0.0490859	0.00872907	1.87683e-08	163813
2	59330227	A	G	0.601725	-0.0204847	0.00344474	2.74212e-09	163813
2	113953657	A	C	0.480794	-0.0190792	0.0033821	1.69136e-08	163813
2	142302503	G	T	0.151608	-0.0260744	0.00469235	2.75228e-08	163813
2	171920221	T	C	0.613658	0.0214736	0.00346499	5.758e-10	163813
2	172161662	C	A	0.413048	0.0206515	0.00347318	2.75357e-09	163813
2	172415011	T	G	0.248889	-0.0334641	0.00390549	1.05754e-17	163813
2	205365851	T	C	0.960207	-0.050187	0.00862934	6.04352e-09	163813
2	218126181	A	G	0.714059	0.0237837	0.00374227	2.0842e-10	163813
2	218289247	G	T	0.684917	0.0276097	0.0036235	2.55805e-14	163813
2	223956410	T	C	0.782409	0.0266564	0.00409343	7.43679e-11	163813
3	12946433	T	G	0.226188	0.0226202	0.00401051	1.70103e-08	163813
3	25118637	A	C	0.589667	0.0225193	0.0034237	4.7993e-11	163813
3	49920571	T	C	0.516383	0.0204351	0.00336506	1.26025e-09	163813
3	50202231	T	C	0.429117	0.0253911	0.00339827	7.95056e-14	163813
3	52949143	T	G	0.132897	0.029128	0.00494238	3.78789e-09	163813
3	56686329	T	C	0.357033	-0.0225515	0.00350725	1.27969e-10	163813
3	61191923	T	C	0.346512	-0.0215212	0.00363364	3.17232e-09	163813
3	85657658	A	C	0.645629	-0.0203455	0.00353851	8.95429e-09	163813
3	128968124	G	A	0.0942222	0.038366	0.00576983	2.95179e-11	163813
3	131770166	T	G	0.317516	0.0202882	0.00362597	2.20665e-08	163813
3	141101961	C	T	0.44634	0.045336	0.00337371	3.80621e-41	163813
3	169831268	T	C	0.00723081	0.129042	0.0198101	7.34138e-11	163813
3	170727351	G	A	0.281547	0.0226888	0.00374112	1.32492e-09	163813
3	172150836	T	G	0.443426	-0.0229225	0.00339572	1.47899e-11	163813
3	183374693	G	A	0.234499	-0.0226809	0.00405389	2.21162e-08	163813
3	183976103	C	T	0.176012	-0.0349027	0.00442191	2.96496e-15	163813
3	185548663	G	A	0.127762	0.0375284	0.00509261	1.72485e-13	163813
3	185834290	T	C	0.784818	0.0252883	0.00410969	7.60516e-10	163813
4	1749160	G	A	0.331625	0.0235526	0.00357943	4.71921e-11	163813
4	17800144	A	G	0.15515	-0.0453333	0.00463198	1.29862e-22	163813
4	18328816	A	G	0.33684	0.0197025	0.00360446	4.60639e-08	163813
4	45186139	G	A	0.435163	0.0269025	0.00339874	2.47936e-15	163813
4	57777945	C	T	0.388397	-0.0199979	0.00345094	6.8481e-09	163813
4	82145244	T	G	0.292337	0.0211909	0.00369347	9.63214e-09	163813
4	101086037	G	A	0.0564951	0.0436095	0.00729951	2.31548e-09	163813
4	102708997	C	A	0.432601	0.0209975	0.00341697	8.01152e-10	163813
4	145521867	A	G	0.466058	0.0228148	0.00337544	1.39357e-11	163813
4	145566864	T	C	0.830793	0.0389711	0.00448286	3.55067e-18	163813
4	145839264	A	G	0.548937	-0.0286823	0.00337978	2.14814e-17	163813
4	146099647	A	G	0.363723	0.0271249	0.00349618	8.64844e-15	163813
5	36796830	A	G	0.442722	-0.0225266	0.00340467	3.69214e-11	163813
5	37075545	T	G	0.435424	-0.0206412	0.00339694	1.23177e-09	163813
5	42842229	T	C	0.56381	0.0258625	0.00339885	2.77309e-14	163813
5	74298946	G	A	0.322801	-0.0199102	0.00360808	3.42936e-08	163813
5	74692776	A	G	0.287455	-0.0243449	0.00371242	5.4811e-11	163813
5	75003678	T	C	0.393003	-0.0261381	0.0034485	3.48546e-14	163813
5	77401152	G	A	0.245214	-0.0326887	0.00389948	5.207e-17	163813
5	80873851	T	G	0.326094	-0.0212483	0.00358835	3.19704e-09	163813
5	87943620	C	A	0.156756	0.0293437	0.00460983	1.9521e-10	163813
5	95866511	C	T	0.608225	-0.0206211	0.00344387	2.13198e-09	163813
5	105790223	A	G	0.410614	-0.0191454	0.00344249	2.67871e-08	163813
5	122657199	G	A	0.472127	-0.0306763	0.00339466	1.63263e-19	163813
5	122943182	G	A	0.738919	-0.0227218	0.00383471	3.12346e-09	163813
5	127357526	C	T	0.248321	0.0335404	0.00390256	8.43785e-18	163813
5	130282397	T	G	0.768697	0.0219713	0.00399298	3.7505e-08	163813
5	130618866	C	T	0.159316	-0.0265219	0.00460116	8.2202e-09	163813
5	130917261	G	A	0.171414	-0.0284045	0.00447174	2.13077e-10	163813
5	131282553	G	A	0.145372	-0.0306258	0.00478807	1.59644e-10	163813
5	134363145	G	A	0.250814	-0.0227867	0.00387747	4.1935e-09	163813
5	137798297	C	A	0.132752	0.0279053	0.00497166	1.99313e-08	163813
5	139042547	A	G	0.371387	0.0215657	0.00350957	8.02451e-10	163813
5	141784697	G	A	0.388176	-0.0213912	0.00347296	7.32079e-10	163813
5	170858194	C	A	0.20206	-0.0297884	0.00418709	1.12904e-12	163813
5	172740329	G	A	0.305296	-0.0205705	0.00365043	1.75265e-08	163813
5	172779475	C	T	0.264356	0.0234193	0.0038425	1.09823e-09	163813
5	176509193	C	T	0.685748	0.0222578	0.003883	9.9365e-09	163813
6	7705107	G	A	0.610081	0.0281682	0.0034649	4.33683e-16	163813
6	19839415	C	T	0.0519434	0.0599583	0.0075798	2.58407e-15	163813
6	25829054	A	G	0.291151	-0.0235535	0.00370391	2.03488e-10	163813
6	26184102	G	A	0.256369	-0.0345451	0.0038627	3.81623e-19	163813
6	26711514	C	T	0.253606	-0.0230366	0.00387011	2.6469e-09	163813
6	28754520	C	T	0.271297	-0.030989	0.00377741	2.34609e-16	163813
6	29033520	C	T	0.386202	-0.0232242	0.00344838	1.64675e-11	163813
6	29355148	C	A	0.69969	0.030291	0.00371066	3.28399e-16	163813
6	30796545	T	C	0.166901	0.0262338	0.00451117	6.06321e-09	163813
6	31083664	G	A	0.459072	-0.0233797	0.00338068	4.67315e-12	163813
6	31351522	A	C	0.645317	-0.0300181	0.00351737	1.42263e-17	163813
6	31603770	A	G	0.197829	0.0365618	0.00421654	4.31949e-18	163813
6	31909941	A	G	0.132882	0.0366746	0.00496281	1.47639e-13	163813
6	32221552	G	A	0.543057	-0.0266519	0.00337017	2.62785e-15	163813
6	32571508	G	A	0.612273	-0.0313624	0.00357933	1.93435e-18	163813
6	32609388	G	T	0.122306	0.0353802	0.00549585	1.21692e-10	163813
6	32682812	C	A	0.199642	0.0273094	0.00420896	8.7005e-11	163813
6	34183026	C	T	0.825022	-0.0415703	0.00442832	6.22619e-21	163813
6	34623905	C	T	0.136846	0.0590094	0.00488669	1.47004e-33	163813
6	35133074	A	G	0.105861	0.0514404	0.00550166	8.87223e-21	163813
6	35386872	C	T	0.106622	0.0520934	0.00545633	1.34813e-21	163813
6	41903798	C	A	0.0134547	-0.124862	0.0148007	3.3029e-17	163813
6	41924278	C	T	0.272136	0.0265677	0.00378878	2.35522e-12	163813
6	50788778	A	C	0.179269	0.0412351	0.00438942	5.83533e-21	163813
6	51098648	G	T	0.472534	0.0207295	0.00340248	1.11418e-09	163813
6	53958294	A	G	0.0443351	0.0458277	0.00822706	2.54607e-08	163813
6	90322922	A	G	0.193102	0.0236092	0.00428636	3.63488e-08	163813
6	108876002	G	A	0.628937	0.0259193	0.00348341	1.00588e-13	163813
6	109728441	T	C	0.390445	-0.0263523	0.00344786	2.13194e-14	163813
6	110000639	A	G	0.384464	-0.0256502	0.00345546	1.14958e-13	163813
6	126090277	T	C	0.527159	0.020803	0.00336621	6.42733e-10	163813
6	126704795	C	T	0.436054	0.0307051	0.00338821	1.29047e-19	163813
6	127037236	T	G	0.465861	-0.0266151	0.00337708	3.26519e-15	163813
6	130349119	C	T	0.758917	-0.0370412	0.00392437	3.81889e-21	163813
6	142745883	T	G	0.303258	-0.0222882	0.00366502	1.1944e-09	163813
6	152170247	G	A	0.455936	0.0266794	0.00338641	3.3368e-15	163813
6	160775652	T	G	0.4741	0.0239404	0.00337351	1.28388e-12	163813
6	164107529	A	G	0.131568	0.0302546	0.00497039	1.15321e-09	163813
7	1270699	G	A	0.797153	0.0247816	0.00418382	3.16356e-09	163813
7	2859847	G	A	0.302348	-0.0393103	0.00366166	7.06588e-27	163813
7	28212824	T	C	0.70128	-0.024181	0.00368104	5.07788e-11	163813
7	46253546	C	A	0.543818	0.0212575	0.00339538	3.84171e-10	163813
7	46577056	A	G	0.562809	-0.02207	0.0033931	7.82374e-11	163813
7	50573333	A	G	0.359972	0.0195615	0.00350444	2.38238e-08	163813
7	76695502	T	C	0.189801	0.0324476	0.00444659	2.95152e-13	163813
7	92253972	G	A	0.323037	0.0405739	0.00359164	1.39601e-29	163813
7	92566685	A	G	0.117326	-0.0359713	0.00526172	8.14824e-12	163813
7	93312679	C	T	0.418936	0.0218148	0.003428	1.97465e-10	163813
7	121965345	A	G	0.364402	0.0207322	0.003492	2.90751e-09	163813
7	150680506	T	G	0.626746	0.0342957	0.00348521	7.65401e-23	163813
8	10519285	C	T	0.566638	-0.0187079	0.0033935	3.53542e-08	163813
8	10856474	T	C	0.428874	-0.0192341	0.00340925	1.68613e-08	163813
8	56946546	C	T	0.149755	0.029204	0.00477704	9.7744e-10	163813
8	57154653	C	T	0.108957	-0.0555097	0.00540555	9.88842e-25	163813
8	76301610	T	C	0.817011	0.0238604	0.00437073	4.79193e-08	163813
8	78107150	A	G	0.283755	0.0303382	0.00374142	5.1497e-16	163813
8	95512399	G	A	0.224355	-0.0223504	0.00403162	2.9648e-08	163813
8	116645056	C	T	0.601073	-0.0256369	0.00346486	1.37736e-13	163813
8	126506694	G	A	0.391105	0.0247904	0.00349523	1.32117e-12	163813
8	130719623	G	A	0.230799	-0.0238344	0.00398513	2.22436e-09	163813
8	135770516	G	A	0.716536	-0.029732	0.00373265	1.65741e-15	163813
9	23303417	A	C	0.62511	0.0192257	0.00347881	3.27126e-08	163813
9	28433953	A	C	0.194573	0.0260946	0.00455582	1.01941e-08	163813
9	71482288	C	T	0.48777	0.0192404	0.00336264	1.05585e-08	163813
9	94182363	G	T	0.424044	-0.0218963	0.00339918	1.18514e-10	163813
9	98104492	G	T	0.569743	-0.0226492	0.00348925	8.54332e-11	163813
9	98265901	A	G	0.0949019	0.0445443	0.00575658	1.01581e-14	163813
9	98380222	G	A	0.0745362	-0.0424838	0.00639011	2.97282e-11	163813
9	99101679	T	C	0.193422	0.0263492	0.00426018	6.22517e-10	163813
9	103113652	C	A	0.375834	0.0196065	0.00354239	3.12006e-08	163813
9	111774463	T	G	0.0755167	0.0398826	0.00636418	3.69612e-10	163813
9	119129257	T	C	0.199937	-0.0329496	0.00420832	4.92165e-15	163813
9	119410740	T	C	0.684043	-0.0225186	0.00361164	4.52865e-10	163813
10	2561766	A	C	0.546415	0.0188326	0.00337933	2.50946e-08	163813
10	4961278	T	C	0.133495	-0.0275804	0.00495684	2.63909e-08	163813
10	70275266	C	T	0.443257	0.0189074	0.0034186	3.1939e-08	163813
10	77210191	C	T	0.538594	-0.0194413	0.00339152	9.92444e-09	163813
10	79543740	C	T	0.017471	-0.0796829	0.0129622	7.89748e-10	163813
10	81136129	C	A	0.503465	-0.0184803	0.00336405	3.94666e-08	163813
10	88030441	C	T	0.452988	0.0186405	0.00340168	4.26416e-08	163813
10	102317557	T	G	0.209661	-0.0241122	0.00417399	7.62812e-09	163813
10	102689217	T	C	0.433862	0.0236716	0.00340725	3.73419e-12	163813
10	104520277	G	A	0.0740405	0.040878	0.00641752	1.8983e-10	163813
10	104776527	G	A	0.0772569	0.0503239	0.0062844	1.17593e-15	163813
10	104952499	C	T	0.0770346	0.0469264	0.00628982	8.64975e-14	163813
10	105059896	T	C	0.0835334	0.0433042	0.00629619	6.09847e-12	163813
10	124138804	A	G	0.411337	-0.0207985	0.00341608	1.14282e-09	163813
10	126688047	T	C	0.178872	0.0255941	0.004414	6.70815e-09	163813
11	843461	T	C	0.565846	0.0195634	0.00346949	1.71616e-08	163813
11	2809196	G	A	0.11706	0.0337696	0.0052594	1.35914e-10	163813
11	2813322	C	T	0.0192145	-0.083665	0.0126342	3.55172e-11	163813
11	27679916	C	T	0.189484	-0.0411555	0.00429569	9.77293e-22	163813
11	30408954	G	A	0.393171	0.0228262	0.00345718	4.05362e-11	163813
11	43878485	G	A	0.290154	0.0251907	0.003728	1.41199e-11	163813
11	65961498	G	T	0.0539634	-0.0448316	0.00763036	4.2259e-09	163813
11	66377035	T	C	0.0574407	-0.0458457	0.00747403	8.58947e-10	163813
11	66703817	A	G	0.0717648	-0.0431855	0.00651525	3.40439e-11	163813
11	66988048	C	A	0.0832199	-0.0459448	0.00609821	4.94003e-14	163813
11	68388220	G	A	0.167742	-0.038639	0.00449634	8.51238e-18	163813
11	68699775	G	A	0.549585	-0.0212278	0.00337768	3.29234e-10	163813
11	69445284	C	A	0.547545	-0.019425	0.00339825	1.09136e-08	163813
11	133221987	C	A	0.55251	-0.0184583	0.00338295	4.86881e-08	163813
12	991306	G	A	0.210532	0.0239824	0.00411745	5.73605e-09	163813
12	3353356	C	T	0.0632072	0.038145	0.00696725	4.38391e-08	163813
12	4384844	T	G	0.0209416	0.178328	0.012941	3.54978e-43	163813
12	24077348	C	T	0.451747	-0.0224354	0.00338735	3.52352e-11	163813
12	46784744	T	C	0.693662	0.0251177	0.00364947	5.89985e-12	163813
12	50263148	G	A	0.384167	0.0307007	0.00345299	6.11213e-19	163813
12	56364321	A	G	0.339475	-0.0205145	0.00355431	7.86033e-09	163813
12	66351826	T	C	0.509355	-0.0412672	0.00336484	1.45972e-34	163813
12	77453226	G	T	0.680541	0.0238692	0.00362323	4.47696e-11	163813
12	77712320	A	G	0.257506	0.0221059	0.00383813	8.44877e-09	163813
12	93976636	A	G	0.225813	0.0312527	0.00402472	8.19944e-15	163813
12	94133284	A	G	0.450328	-0.0191043	0.00340687	2.05485e-08	163813
12	103081192	A	G	0.479598	-0.0193273	0.00337258	1.00176e-08	163813
12	116196322	G	A	0.799357	0.0277381	0.004289	1.00064e-10	163813
12	120520863	C	T	0.0274704	-0.0609923	0.0104825	5.9485e-09	163813
12	120867798	A	G	0.0391444	-0.0607055	0.00868219	2.72104e-12	163813
12	122328102	C	T	0.291388	-0.0257615	0.00369295	3.05156e-12	163813
12	122631752	T	C	0.408854	0.0252354	0.00351847	7.40784e-13	163813
12	123024476	G	T	0.0882669	-0.0486486	0.00606436	1.04679e-15	163813
12	123292503	A	C	0.270325	-0.0237416	0.00381408	4.8356e-10	163813
12	124826462	C	T	0.159569	0.0332026	0.00458892	4.66198e-13	163813
13	27049616	G	A	0.415264	0.0202225	0.00351879	9.09897e-09	163813
13	28088167	A	G	0.393766	0.0201798	0.00365906	3.49278e-08	163813
13	40788838	T	G	0.334591	0.0248521	0.00363895	8.5529e-12	163813
13	50349898	G	A	0.0223609	0.097342	0.0113567	1.03176e-17	163813
13	50655989	G	T	0.0191025	0.131241	0.0125325	1.1832e-25	163813
13	50811673	T	C	0.233305	-0.0231565	0.00405281	1.10738e-08	163813
13	51088194	A	G	0.0156233	0.11715	0.014196	1.56493e-16	163813
13	51116901	G	T	0.215526	-0.0399709	0.00408017	1.1837e-22	163813
13	54107583	G	T	0.129119	0.0287404	0.00506049	1.35413e-08	163813
13	59174647	C	T	0.595392	0.0247836	0.00345947	7.86878e-13	163813
13	78474468	A	C	0.765673	0.0277883	0.0039776	2.83486e-12	163813
14	21545230	A	G	0.223956	-0.0227843	0.00405161	1.87415e-08	163813
14	21976761	G	A	0.143853	-0.0262469	0.00480269	4.63457e-08	163813
14	23789955	A	G	0.162927	0.0262761	0.00455048	7.739e-09	163813
14	25947436	C	T	0.680572	0.0288368	0.00361411	1.48543e-15	163813
14	60806976	C	T	0.38655	0.0274759	0.00347838	2.82761e-15	163813
14	61072875	T	C	0.61316	-0.0286303	0.00345782	1.24221e-16	163813
14	79943606	C	T	0.222929	0.0264341	0.0041036	1.18489e-10	163813
14	91449048	C	T	0.529915	0.0186812	0.00336673	2.88148e-08	163813
14	101531854	A	G	0.493992	-0.01976	0.00351447	1.88538e-08	163813
15	41900710	T	C	0.816154	-0.0247128	0.00433732	1.21629e-08	163813
15	42015575	A	G	0.00679037	-0.131731	0.0209985	3.5422e-10	163813
15	44028047	C	T	0.0241162	-0.0616401	0.0110373	2.34443e-08	163813
15	67457698	A	G	0.0586187	0.0419636	0.00714373	4.25748e-09	163813
15	67812346	C	T	0.0224565	0.0635879	0.0114153	2.54512e-08	163813
15	67965102	A	G	0.600154	0.0193411	0.00345627	2.19788e-08	163813
15	69537392	C	T	0.657052	-0.0193392	0.00353676	4.55684e-08	163813
15	89397827	A	G	0.0297496	-0.065186	0.00987476	4.08881e-11	163813
15	99178274	T	G	0.172532	-0.0308229	0.00446622	5.16975e-12	163813
16	777129	A	G	0.47771	0.0245078	0.00337509	3.84867e-13	163813
16	1113847	T	G	0.592695	-0.0206544	0.00343469	1.81965e-09	163813
16	2145787	A	C	0.176499	-0.0247026	0.00442895	2.4434e-08	163813
16	2268737	A	G	0.263791	0.0285262	0.00386545	1.59295e-13	163813
16	4013467	C	T	0.621489	0.0240549	0.00346777	4.02857e-12	163813
16	4932560	T	G	0.430315	0.0215632	0.0034049	2.41051e-10	163813
16	15127535	C	A	0.294619	-0.0209804	0.00369602	1.37721e-08	163813
16	19975407	C	T	0.140619	-0.0270069	0.0049026	3.62073e-08	163813
16	20263780	C	T	0.0776768	-0.0390097	0.00652765	2.29058e-09	163813
16	28508447	A	G	0.431275	0.0297132	0.00340856	2.87725e-18	163813
16	28883241	A	G	0.404113	0.0273383	0.00343536	1.76069e-15	163813
16	29994922	C	T	0.484319	0.0374051	0.00337368	1.47975e-28	163813
16	30343843	G	T	0.328049	-0.0260047	0.00360483	5.46241e-13	163813
16	53517242	G	A	0.302779	0.0247723	0.00365522	1.22897e-11	163813
16	53800954	T	C	0.404113	0.0702695	0.00342419	1.81684e-93	163813
16	64561452	G	A	0.161926	-0.0253622	0.00457332	2.93251e-08	163813
16	71998398	C	T	0.328824	-0.0208109	0.00364238	1.10837e-08	163813
16	72499147	T	C	0.117154	-0.0308727	0.00522464	3.44753e-09	163813
16	73100308	C	T	0.681344	-0.0215758	0.00364239	3.15719e-09	163813
16	88767468	C	T	0.340987	-0.0201118	0.00358225	1.97685e-08	163813
17	1844519	G	A	0.185941	-0.024566	0.0043158	1.25689e-08	163813
17	7366619	T	C	0.131986	0.0303302	0.00496388	9.97507e-10	163813
17	7559037	C	T	0.198638	-0.0275188	0.00429612	1.50274e-10	163813
17	7571752	T	G	0.0129177	0.128023	0.0151697	3.21446e-17	163813
17	28890641	G	A	0.072499	-0.0387475	0.00649074	2.38233e-09	163813
17	29206421	G	T	0.232941	-0.0340835	0.00413658	1.74115e-16	163813
17	29457102	G	T	0.69356	-0.0230363	0.00366903	3.42547e-10	163813
17	29711411	T	C	0.303143	0.0221556	0.00365858	1.40037e-09	163813
17	39258773	A	G	0.666672	-0.0276448	0.00364364	3.28735e-14	163813
17	43218677	G	A	0.270687	-0.0241048	0.00378932	2.0064e-10	163813
17	46188183	G	T	0.0378493	-0.0521432	0.00882685	3.48359e-09	163813
17	46464895	A	G	0.0369482	-0.0501767	0.00893872	1.98702e-08	163813
17	62017421	A	G	0.638933	0.0257803	0.00352738	2.71097e-13	163813
17	68169005	A	G	0.117191	-0.0307198	0.00526141	5.2708e-09	163813
17	71123063	A	G	0.38586	-0.0198035	0.00348954	1.38844e-08	163813
18	20711927	A	C	0.475217	0.0267331	0.00341658	5.1261e-15	163813
18	21109466	G	T	0.464606	-0.0218018	0.00337229	1.01587e-10	163813
18	35129076	C	A	0.752894	0.0278686	0.00393072	1.34692e-12	163813
18	56879827	T	C	0.192697	-0.0280705	0.00427151	4.99407e-11	163813
18	57757813	G	A	0.0174022	-0.0832939	0.0132205	2.97699e-10	163813
18	57851763	A	G	0.236462	0.0662106	0.00395363	6.74484e-63	163813
18	58087882	C	T	0.0202946	-0.109141	0.0119518	6.81365e-20	163813
18	74972138	C	T	0.0406401	-0.0514299	0.0085737	1.99482e-09	163813
19	2155042	G	A	0.401186	0.020012	0.00344573	6.3426e-09	163813
19	8670147	C	T	0.0359187	-0.0664172	0.00936247	1.30833e-12	163813
19	10754905	G	T	0.663113	-0.0222862	0.00355915	3.818e-10	163813
19	30289779	C	T	0.329171	0.0207344	0.00358985	7.67113e-09	163813
19	46179043	G	A	0.192644	-0.0257376	0.00425087	1.41015e-09	163813
19	47559089	T	C	0.741362	0.0304036	0.00389539	5.98336e-15	163813
19	56039220	C	T	0.0256099	-0.0605657	0.0106971	1.49998e-08	163813
20	21151348	C	T	0.666821	-0.0231275	0.00357709	1.01278e-10	163813
20	21432925	C	T	0.289324	0.0203033	0.00370745	4.3483e-08	163813
20	32023286	T	C	0.682981	0.0233883	0.00362636	1.12509e-10	163813
20	32287917	C	T	0.273125	-0.0303271	0.00380797	1.67477e-15	163813
20	32606735	A	C	0.362764	0.0229109	0.00349604	5.64096e-11	163813
20	32678560	T	C	0.0190363	-0.0772399	0.012726	1.28618e-09	163813
20	32915754	A	G	0.510266	-0.0303744	0.00338255	2.74174e-19	163813
20	33287078	G	A	0.435422	0.0326671	0.00340852	9.46223e-22	163813
20	33538214	G	A	0.0580662	0.0568507	0.0071949	2.77204e-15	163813
20	33610105	T	C	0.0228584	-0.0732574	0.011877	6.93127e-10	163813
20	33662737	C	T	0.897333	0.0313368	0.00557062	1.85414e-08	163813
20	34025756	A	G	0.402419	0.0566881	0.00341377	7.12218e-62	163813
20	34282053	A	G	0.172469	0.0528419	0.00444618	1.46453e-32	163813
20	34297783	T	C	0.0638288	0.0469357	0.00700039	2.0243e-11	163813
20	34348568	C	T	0.0205112	-0.0702128	0.0122708	1.05506e-08	163813
20	34546658	G	A	0.163845	0.0521089	0.00454522	2.04162e-30	163813
20	34732055	G	A	0.0272724	-0.0588578	0.010663	3.39831e-08	163813
20	34820813	T	C	0.236719	0.0373731	0.00397079	4.92794e-21	163813
20	34848116	C	T	0.0586171	0.0479851	0.00725143	3.66843e-11	163813
20	35072641	A	G	0.0187654	-0.072833	0.0127796	1.206e-08	163813
20	35365000	T	C	0.0814252	-0.0406329	0.00614339	3.74988e-11	163813
20	35376811	C	A	0.019446	-0.0710972	0.0121852	5.39858e-09	163813
20	35793260	T	C	0.0635677	-0.0469905	0.00719083	6.38851e-11	163813
20	43536455	C	T	0.267902	0.0209715	0.00378264	2.95861e-08	163813
20	50927090	A	G	0.188815	-0.0296126	0.0043006	5.77111e-12	163813
20	51179082	G	A	0.183562	-0.0279521	0.00434345	1.23432e-10	163813
21	39670772	C	A	0.568022	-0.0197664	0.00338486	5.24053e-09	163813

[truncated: 5 more sheets: Table S11, Table S12, Table S13, Table S14, Table S15]
